# Supplementary material for: N,N′-Bis(2-chloro­phen­yl)propane­diamide
Source: Acta Crystallogr Sect E Struct Rep Online. 2010 Oct 31;66(Pt 11):o3038. doi: 10.1107/S1600536810044090 (PMC3009238; doi:10.1107/S1600536810044090)
Supplement: Supplementary file 1 [file e-66-o3038-sup1.cif]

##############################################################################
###                                                                        ###
###        Electronic paper (Acta Crystallographica Section E)             ###
###                                                                        ###
##############################################################################
#                                                                            #
# This CIF contains the data in a paper accepted for publication in Acta     #
# Crystallographica Section E. It conforms to the requirements of Notes      #
# for Authors for Section E, and has been peer reviewed under the auspices   #
# of the IUCr Commission on Journals.                                        #
#                                                                            #
# Full details of the Crystallographic Information File format               #
# are given in the paper "The Crystallographic Information File (CIF):       #
# a New Standard Archive File for Crystallography" by S. R. Hall, F. H.      #
# Allen and I. D. Brown [Acta Cryst. (1991), A47, 655-685].                  #
#                                                                            #
# The current version of the core CIF dictionary is obtainable from          #
# ftp://ftp.iucr.org/pub/cif_core.dic. The current version number is 2.4.    #
#                                                                            #
# Software is freely available for graphical display of the structure(s) in  #
# this CIF.  For information consult the CIF home page http://www.iucr.org/  #
# cif/home.html                                                              #
#                                                                            #
# This file may be used for bona fide research purposes within the           #
# scientific community so long as proper attribution is given to the journal # 
# article from which it was obtained.                                        #
#                                                                            #
##############################################################################
                                             
data_I
_audit_creation_method     'WinGX routine CIF_UPDATE'
_chemical_name_systematic
;
<i>N</i>,<i>N</i>'-Bis(2-chlorophenyl)propanediamide
;
_chemical_formula_moiety     'C15 H12 Cl2 N2 O2'
_chemical_formula_sum     'C15 H12 Cl2 N2 O2'
_chemical_formula_iupac     'C15 H12 Cl2 N2 O2'
_chemical_formula_weight     323.17
_symmetry_cell_setting     monoclinic
_symmetry_space_group_name_H-M     'P 21/c'
_symmetry_space_group_name_Hall     '-P 2ybc'
loop_
    _symmetry_equiv_pos_as_xyz
    'x, y, z'
    '-x, y+1/2, -z+1/2'
    '-x, -y, -z'
    'x, -y-1/2, z-1/2'
_cell_length_a     13.8819(9)
_cell_length_b     15.3556(10)
_cell_length_c     7.0316(5)
_cell_angle_alpha     90
_cell_angle_beta     104.027(7)
_cell_angle_gamma     90
_cell_volume     1454.19(17)
_cell_formula_units_Z     4
_cell_measurement_reflns_used     6793
_cell_measurement_theta_min     3.6924
_cell_measurement_theta_max     29.3359
_cell_measurement_temperature     295(2)
_exptl_crystal_description     block
_exptl_crystal_colour     colorless
_exptl_crystal_size_max     0.57
_exptl_crystal_size_mid     0.54
_exptl_crystal_size_min     0.145
_exptl_crystal_density_diffrn     1.476
_exptl_crystal_density_method     'not measured'
_exptl_crystal_F_000     664
_exptl_absorpt_coefficient_mu     0.451
_exptl_absorpt_correction_type     analytical
_exptl_absorpt_process_details
;
(CrysAlis Pro; Oxford Diffraction, 2009)
;
_exptl_absorpt_correction_T_min     0.743
_exptl_absorpt_correction_T_max     0.938
_exptl_special_details
;
;
_diffrn_ambient_temperature     295(2)
_diffrn_radiation_type     MoK\a
_diffrn_radiation_wavelength     0.71073
_diffrn_radiation_monochromator     graphite
_diffrn_measurement_device_type     'Oxford Diffraction Gemini R CCD'
_diffrn_measurement_method     \w
_diffrn_detector_area_resol_mean     10.434
_diffrn_reflns_number     13088
_diffrn_reflns_av_R_equivalents     0.0423
_diffrn_reflns_theta_min     2.65
_diffrn_reflns_theta_max     25.4
_diffrn_reflns_theta_full     25.4
_diffrn_measured_fraction_theta_max     0.999
_diffrn_measured_fraction_theta_full     0.999
_diffrn_reflns_limit_h_min     -15
_diffrn_reflns_limit_h_max     16
_diffrn_reflns_limit_k_min     -15
_diffrn_reflns_limit_k_max     18
_diffrn_reflns_limit_l_min     -8
_diffrn_reflns_limit_l_max     8
_diffrn_standards_number     0
_diffrn_standards_interval_count     .
_diffrn_standards_interval_time     .
_diffrn_standards_decay_%     ?
_refine_special_details
;
Refinement of <i>F</i>^2^ against ALL reflections. The weighted <i>R</i>-factor
<i>wR</i> and goodness of fit <i>S</i> are based on <i>F</i>^2^, conventional
<i>R</i>-factors <i>R</i> are based on <i>F</i>, with <i>F</i> set to zero for
negative <i>F</i>^2^. The threshold expression of <i>F</i>^2^ >
\s(<i>F</i>^2^) is used only for calculating <i>R</i>-factors(gt) <i>etc</i>.
and is not relevant to the choice of reflections for refinement.
<i>R</i>-factors based on <i>F</i>^2^ are statistically about twice as large
as those based on <i>F</i>, and <i>R</i>- factors based on ALL data will be
even larger.
;
_reflns_number_total     2687
_reflns_number_gt     1930
_reflns_threshold_expression     I>2\s(I)
_refine_ls_structure_factor_coef     Fsqd
_refine_ls_matrix_type     full
_refine_ls_R_factor_all     0.0637
_refine_ls_R_factor_gt     0.044
_refine_ls_wR_factor_gt     0.1196
_refine_ls_wR_factor_ref     0.1268
_refine_ls_goodness_of_fit_ref     1.031
_refine_ls_restrained_S_all     1.031
_refine_ls_number_reflns     2687
_refine_ls_number_parameters     190
_refine_ls_number_restraints     0
_refine_ls_hydrogen_treatment     constr
_refine_ls_weighting_scheme     calc
_refine_ls_weighting_details
                 'calc w=1/[\s^2^(Fo^2^)+(0.0805P)^2^] where P=(Fo^2^+2Fc^2^)/3'
_atom_sites_solution_hydrogens     geom
_atom_sites_solution_primary     direct
_atom_sites_solution_secondary     difmap
_refine_ls_shift/su_max     0.001
_refine_ls_shift/su_mean     0.000
_refine_diff_density_max     0.185
_refine_diff_density_min     -0.386
_refine_ls_extinction_method     none
loop_
    _atom_type_symbol
    _atom_type_description
    _atom_type_scat_dispersion_real
    _atom_type_scat_dispersion_imag
    _atom_type_scat_source
    C C 0.0033 0.0016 'International Tables Vol C Tables 4.2.6.8 and 6.1.1.4'
    H H 0 0 'International Tables Vol C Tables 4.2.6.8 and 6.1.1.4'
    N N 0.0061 0.0033 'International Tables Vol C Tables 4.2.6.8 and 6.1.1.4'
    O O 0.0106 0.006 'International Tables Vol C Tables 4.2.6.8 and 6.1.1.4'
    Cl Cl 0.1484 0.1585 'International Tables Vol C Tables 4.2.6.8 and 6.1.1.4'
_computing_data_collection
;
CrysAlis Pro (Oxford Diffraction, 2009)
;
_computing_cell_refinement
;
CrysAlis Pro (Oxford Diffraction, 2009)
;
_computing_data_reduction
;
CrysAlis Pro (Oxford Diffraction, 2009)
;
_computing_structure_solution     'SHELXS97 (Sheldrick, 2008)'
_computing_structure_refinement     'SHELXL97 (Sheldrick, 2008)'
_computing_molecular_graphics
;
ORTEP-3 (Farrugia, 1997) and DIAMOND (Brandenburg, 2002)
;
_computing_publication_material
;
SHELXL97 (Sheldrick, 2008), PLATON (Spek, 2009) and WinGX
(Farrugia, 1999)
;
loop_
    _atom_site_type_symbol
    _atom_site_label
    _atom_site_fract_x
    _atom_site_fract_y
    _atom_site_fract_z
    _atom_site_U_iso_or_equiv
    _atom_site_adp_type
    _atom_site_calc_flag
    _atom_site_refinement_flags
    _atom_site_occupancy
    _atom_site_disorder_assembly
    _atom_site_disorder_group
    C C1 -0.19293(15) 0.77176(14) 0.5062(3) 0.0449(5) Uani d . 1 . .
    C C2 -0.19188(15) 0.86196(14) 0.4842(3) 0.0469(5) Uani d . 1 . .
    C C3 -0.27859(19) 0.90983(16) 0.4347(3) 0.0582(6) Uani d . 1 . .
    H H3 -0.2764 0.97 0.422 0.07 Uiso calc R 1 . .
    C C4 -0.36823(18) 0.86717(19) 0.4044(4) 0.0666(7) Uani d . 1 . .
    H H4 -0.4272 0.8986 0.3704 0.08 Uiso calc R 1 . .
    C C5 -0.37089(17) 0.77888(18) 0.4241(4) 0.0635(7) Uani d . 1 . .
    H H5 -0.4319 0.7508 0.4031 0.076 Uiso calc R 1 . .
    C C6 -0.28444(16) 0.73034(16) 0.4747(3) 0.0543(6) Uani d . 1 . .
    H H6 -0.2876 0.6702 0.4875 0.065 Uiso calc R 1 . .
    C C7 -0.08275(16) 0.64231(14) 0.5353(3) 0.0444(5) Uani d . 1 . .
    C C8 0.02513(16) 0.61601(14) 0.6081(3) 0.0465(5) Uani d . 1 . .
    H H8A 0.0515 0.6411 0.7369 0.056 Uiso calc R 1 . .
    H H8B 0.0292 0.5531 0.6211 0.056 Uiso calc R 1 . .
    C C9 0.08797(15) 0.64552(15) 0.4718(3) 0.0437(5) Uani d . 1 . .
    C C10 0.23819(17) 0.60854(14) 0.3636(3) 0.0494(5) Uani d . 1 . .
    C C11 0.33523(18) 0.58501(16) 0.4524(3) 0.0567(6) Uani d . 1 . .
    C C12 0.4116(2) 0.60164(18) 0.3623(4) 0.0701(7) Uani d . 1 . .
    H H12 0.4763 0.585 0.4224 0.084 Uiso calc R 1 . .
    C C13 0.3912(2) 0.6429(2) 0.1836(4) 0.0764(8) Uani d . 1 . .
    H H13 0.4422 0.6547 0.1228 0.092 Uiso calc R 1 . .
    C C14 0.2958(2) 0.66657(18) 0.0949(4) 0.0710(7) Uani d . 1 . .
    H H14 0.2825 0.6947 -0.0258 0.085 Uiso calc R 1 . .
    C C15 0.21891(19) 0.64911(16) 0.1830(4) 0.0595(6) Uani d . 1 . .
    H H15 0.1542 0.6647 0.1206 0.071 Uiso calc R 1 . .
    N N1 -0.10196(12) 0.72631(11) 0.5652(3) 0.0479(4) Uani d . 1 . .
    H H1N -0.0523 0.7564 0.6287 0.057 Uiso calc R 1 . .
    N N2 0.16193(13) 0.59006(12) 0.4599(3) 0.0514(5) Uani d . 1 . .
    H H2N 0.1627 0.5399 0.5148 0.062 Uiso calc R 1 . .
    O O1 -0.14642(13) 0.59039(10) 0.4540(3) 0.0607(4) Uani d . 1 . .
    O O2 0.07446(11) 0.71541(10) 0.3868(2) 0.0543(4) Uani d . 1 . .
    Cl Cl1 -0.07891(4) 0.91714(4) 0.52012(9) 0.0599(2) Uani d . 1 . .
    Cl Cl2 0.36153(5) 0.53220(6) 0.67829(10) 0.0792(3) Uani d . 1 . .
loop_
    _atom_site_aniso_label
    _atom_site_aniso_U_11
    _atom_site_aniso_U_22
    _atom_site_aniso_U_33
    _atom_site_aniso_U_12
    _atom_site_aniso_U_13
    _atom_site_aniso_U_23
    C1 0.0449(12) 0.0454(14) 0.0446(11) 0.0017(9) 0.0115(9) -0.0026(9)
    C2 0.0521(13) 0.0417(14) 0.0490(12) 0.0019(10) 0.0164(10) -0.0002(9)
    C3 0.0653(16) 0.0489(15) 0.0625(15) 0.0124(12) 0.0192(12) 0.0028(11)
    C4 0.0545(15) 0.072(2) 0.0730(17) 0.0135(13) 0.0144(12) 0.0016(13)
    C5 0.0466(13) 0.074(2) 0.0698(16) -0.0023(12) 0.0144(11) -0.0043(13)
    C6 0.0515(13) 0.0530(15) 0.0605(13) -0.0026(11) 0.0173(11) -0.0016(11)
    C7 0.0541(13) 0.0376(13) 0.0424(11) -0.0014(10) 0.0134(10) 0.0026(9)
    C8 0.0534(13) 0.0413(13) 0.0449(11) 0.0057(10) 0.0121(10) 0.0009(9)
    C9 0.0464(12) 0.0392(13) 0.0438(11) -0.0002(10) 0.0075(9) -0.0033(9)
    C10 0.0526(13) 0.0401(13) 0.0584(13) 0.0017(10) 0.0189(10) -0.0028(10)
    C11 0.0546(14) 0.0564(16) 0.0598(14) -0.0020(11) 0.0151(11) -0.0047(11)
    C12 0.0548(15) 0.077(2) 0.0827(19) -0.0055(13) 0.0240(14) -0.0054(15)
    C13 0.0774(19) 0.077(2) 0.088(2) -0.0130(16) 0.0453(16) -0.0037(16)
    C14 0.091(2) 0.0587(17) 0.0704(16) -0.0004(14) 0.0334(15) 0.0047(13)
    C15 0.0691(16) 0.0501(14) 0.0620(14) 0.0044(12) 0.0210(12) 0.0043(11)
    N1 0.0429(10) 0.0368(11) 0.0623(11) -0.0002(8) 0.0096(8) -0.0050(8)
    N2 0.0529(11) 0.0420(11) 0.0614(11) 0.0048(8) 0.0178(9) 0.0070(8)
    O1 0.0604(10) 0.0435(10) 0.0734(11) -0.0032(8) 0.0069(8) -0.0059(8)
    O2 0.0569(9) 0.0424(10) 0.0649(9) 0.0056(7) 0.0172(7) 0.0097(7)
    Cl1 0.0637(4) 0.0444(4) 0.0747(4) -0.0066(3) 0.0230(3) -0.0025(3)
    Cl2 0.0572(4) 0.1069(6) 0.0703(5) 0.0077(3) 0.0092(3) 0.0168(4)
_geom_special_details
;
All e.s.d.'s (except the e.s.d. in the dihedral angle between two l.s. planes)
are estimated using the full covariance matrix. The cell e.s.d.'s are taken
into account individually in the estimation of e.s.d.'s in distances, angles
and torsion angles; correlations between e.s.d.'s in cell parameters are only
used when they are defined by crystal symmetry. An approximate (isotropic)
treatment of cell e.s.d.'s is used for estimating e.s.d.'s involving l.s.
planes.
;
loop_
    _geom_bond_atom_site_label_1
    _geom_bond_atom_site_label_2
    _geom_bond_site_symmetry_2
    _geom_bond_distance
    _geom_bond_publ_flag
    C1 C6 . 1.390(3) ?
    C1 C2 . 1.394(3) ?
    C1 N1 . 1.414(3) ?
    C2 C3 . 1.381(3) ?
    C2 Cl1 . 1.746(2) ?
    C3 C4 . 1.376(3) ?
    C3 H3 . 0.93 ?
    C4 C5 . 1.364(4) ?
    C4 H4 . 0.93 ?
    C5 C6 . 1.384(3) ?
    C5 H5 . 0.93 ?
    C6 H6 . 0.93 ?
    C7 O1 . 1.224(2) ?
    C7 N1 . 1.344(3) ?
    C7 C8 . 1.515(3) ?
    C8 C9 . 1.514(3) ?
    C8 H8A . 0.97 ?
    C8 H8B . 0.97 ?
    C9 O2 . 1.221(3) ?
    C9 N2 . 1.352(3) ?
    C10 C15 . 1.381(3) ?
    C10 C11 . 1.388(3) ?
    C10 N2 . 1.417(3) ?
    C11 C12 . 1.385(3) ?
    C11 Cl2 . 1.742(2) ?
    C12 C13 . 1.374(4) ?
    C12 H12 . 0.93 ?
    C13 C14 . 1.370(4) ?
    C13 H13 . 0.93 ?
    C14 C15 . 1.384(3) ?
    C14 H14 . 0.93 ?
    C15 H15 . 0.93 ?
    N1 H1N . 0.86 ?
    N2 H2N . 0.86 ?
loop_
    _geom_angle_atom_site_label_1
    _geom_angle_atom_site_label_2
    _geom_angle_atom_site_label_3
    _geom_angle_site_symmetry_1
    _geom_angle_site_symmetry_3
    _geom_angle
    _geom_angle_publ_flag
    C6 C1 C2 . . 118.09(19) ?
    C6 C1 N1 . . 122.5(2) ?
    C2 C1 N1 . . 119.36(18) ?
    C3 C2 C1 . . 121.7(2) ?
    C3 C2 Cl1 . . 118.39(18) ?
    C1 C2 Cl1 . . 119.95(16) ?
    C4 C3 C2 . . 119.1(2) ?
    C4 C3 H3 . . 120.5 ?
    C2 C3 H3 . . 120.5 ?
    C5 C4 C3 . . 120.2(2) ?
    C5 C4 H4 . . 119.9 ?
    C3 C4 H4 . . 119.9 ?
    C4 C5 C6 . . 121.2(2) ?
    C4 C5 H5 . . 119.4 ?
    C6 C5 H5 . . 119.4 ?
    C5 C6 C1 . . 119.8(2) ?
    C5 C6 H6 . . 120.1 ?
    C1 C6 H6 . . 120.1 ?
    O1 C7 N1 . . 123.4(2) ?
    O1 C7 C8 . . 121.79(19) ?
    N1 C7 C8 . . 114.84(19) ?
    C9 C8 C7 . . 112.33(17) ?
    C9 C8 H8A . . 109.1 ?
    C7 C8 H8A . . 109.1 ?
    C9 C8 H8B . . 109.1 ?
    C7 C8 H8B . . 109.1 ?
    H8A C8 H8B . . 107.9 ?
    O2 C9 N2 . . 123.54(19) ?
    O2 C9 C8 . . 121.98(18) ?
    N2 C9 C8 . . 114.42(19) ?
    C15 C10 C11 . . 118.8(2) ?
    C15 C10 N2 . . 121.9(2) ?
    C11 C10 N2 . . 119.3(2) ?
    C12 C11 C10 . . 120.9(2) ?
    C12 C11 Cl2 . . 119.2(2) ?
    C10 C11 Cl2 . . 119.83(18) ?
    C13 C12 C11 . . 119.5(3) ?
    C13 C12 H12 . . 120.3 ?
    C11 C12 H12 . . 120.3 ?
    C14 C13 C12 . . 120.1(3) ?
    C14 C13 H13 . . 119.9 ?
    C12 C13 H13 . . 119.9 ?
    C13 C14 C15 . . 120.7(3) ?
    C13 C14 H14 . . 119.7 ?
    C15 C14 H14 . . 119.7 ?
    C10 C15 C14 . . 120.0(2) ?
    C10 C15 H15 . . 120 ?
    C14 C15 H15 . . 120 ?
    C7 N1 C1 . . 128.66(18) ?
    C7 N1 H1N . . 115.7 ?
    C1 N1 H1N . . 115.7 ?
    C9 N2 C10 . . 124.75(19) ?
    C9 N2 H2N . . 117.6 ?
    C10 N2 H2N . . 117.6 ?
loop_
    _geom_torsion_atom_site_label_1
    _geom_torsion_atom_site_label_2
    _geom_torsion_atom_site_label_3
    _geom_torsion_atom_site_label_4
    _geom_torsion_site_symmetry_1
    _geom_torsion_site_symmetry_2
    _geom_torsion_site_symmetry_3
    _geom_torsion_site_symmetry_4
    _geom_torsion
    _geom_torsion_publ_flag
    C6 C1 C2 C3 . . . . 0.7(3) ?
    N1 C1 C2 C3 . . . . -177.32(19) ?
    C6 C1 C2 Cl1 . . . . -179.48(15) ?
    N1 C1 C2 Cl1 . . . . 2.5(3) ?
    C1 C2 C3 C4 . . . . -0.7(3) ?
    Cl1 C2 C3 C4 . . . . 179.50(18) ?
    C2 C3 C4 C5 . . . . 0.3(4) ?
    C3 C4 C5 C6 . . . . 0.0(4) ?
    C4 C5 C6 C1 . . . . 0.0(4) ?
    C2 C1 C6 C5 . . . . -0.4(3) ?
    N1 C1 C6 C5 . . . . 177.61(19) ?
    O1 C7 C8 C9 . . . . 101.8(2) ?
    N1 C7 C8 C9 . . . . -77.5(2) ?
    C7 C8 C9 O2 . . . . 37.4(3) ?
    C7 C8 C9 N2 . . . . -145.36(18) ?
    C15 C10 C11 C12 . . . . 0.0(4) ?
    N2 C10 C11 C12 . . . . 179.7(2) ?
    C15 C10 C11 Cl2 . . . . -178.97(18) ?
    N2 C10 C11 Cl2 . . . . 0.8(3) ?
    C10 C11 C12 C13 . . . . 0.7(4) ?
    Cl2 C11 C12 C13 . . . . 179.7(2) ?
    C11 C12 C13 C14 . . . . -0.5(4) ?
    C12 C13 C14 C15 . . . . -0.3(4) ?
    C11 C10 C15 C14 . . . . -0.8(4) ?
    N2 C10 C15 C14 . . . . 179.5(2) ?
    C13 C14 C15 C10 . . . . 1.0(4) ?
    O1 C7 N1 C1 . . . . -2.9(3) ?
    C8 C7 N1 C1 . . . . 176.46(18) ?
    C6 C1 N1 C7 . . . . 26.0(3) ?
    C2 C1 N1 C7 . . . . -156.1(2) ?
    O2 C9 N2 C10 . . . . 6.1(3) ?
    C8 C9 N2 C10 . . . . -171.12(19) ?
    C15 C10 N2 C9 . . . . -43.0(3) ?
    C11 C10 N2 C9 . . . . 137.2(2) ?
loop_
    _geom_hbond_atom_site_label_D
    _geom_hbond_atom_site_label_H
    _geom_hbond_atom_site_label_A
    _geom_hbond_site_symmetry_A
    _geom_hbond_distance_DH
    _geom_hbond_distance_HA
    _geom_hbond_distance_DA
    _geom_hbond_angle_DHA
    N1 H1N O2 4_576 0.86 2.24 3.038(2) 154
    N2 H2N O1 3_566 0.86 2.03 2.856(2) 160
    C8 H8A O2 4_576 0.97 2.43 3.219(3) 138
    C15 H15 O2 4_575 0.93 2.54 3.265(3) 135
    C3 H3 Cg2 2 0.93 2.74 3.608(2) 155
    C6 H6 O1 . 0.93 2.37 2.906(3) 116
    C15 H15 O2 . 0.93 2.52 2.916(3) 106
    N1 H1N Cl1 . 0.86 2.58 2.9730(18) 109
data_global
_journal_date_recd_electronic     2010-10-26
_journal_date_accepted     2010-10-28
_journal_name_full     'Acta Crystallographica, Section E'
_journal_year     2010
_journal_volume     66
_journal_issue     11
_journal_page_first     o3038
_journal_page_last     o3038
_journal_paper_category     QO
_journal_coeditor_code     BT5396
_publ_contact_author_name     'Prof. B. Thimme Gowda'
_publ_contact_author_address
;
  Department of Chemistry
  Mangalore University
  Mangalagangotri-574 199
  Mangalore, INDIA
;
_publ_contact_author_email     gowdabt@yahoo.com
_publ_contact_author_fax     '91 824 2287367'
_publ_contact_author_phone     '91 824 2287262'
_publ_section_title
;
<i>N</i>,<i>N</i>'-Bis(2-chlorophenyl)propanediamide
;
loop_
    _publ_author_name
    _publ_author_address
    'B. Thimme Gowda'
; Department of Chemistry
  Mangalore University
  Mangalagangotri 574 199
  Mangalore, India
;
    'Miroslav Tokar\<c\'ik'
; Faculty of Chemical and Food Technology
  Slovak Technical University
  Radlinsk\'eho 9
  SK-812 37 Bratislava
  Slovak Republic
;
    'Vinola Z. Rodrigues'
; Department of Chemistry
  Mangalore University
  Mangalagangotri 574 199
  Mangalore, India
;
    'Jozef Ko\<z\'i\<sek'
; Faculty of Chemical and Food Technology
  Slovak Technical University
  Radlinsk\'eho 9
  SK-812 37 Bratislava
  Slovak Republic
;
    'Hartmut Fuess'
; Institute of Materials Science
  Darmstadt University of Technology
  Petersenstrasse 23
  D-64287 Darmstadt, Germany
;
