# Supplementary material for: N,N′-Bis(2-chloro­phen­yl)propane­diamide
Source: Acta Crystallogr Sect E Struct Rep Online. 2010 Oct 31;66(Pt 11):o3038. doi: 10.1107/S1600536810044090 (PMC3009238; doi:10.1107/S1600536810044090)
Supplement: Supplementary file 2 [file e-66-o3038-Isup2.hkl]

#
# h,k,l, Fc-squared, Fo-squared, sigma(Fo-squared) and status flag
#
data_I
_shelx_title 'M2' #14
_shelx_refln_list_code          4
_shelx_F_calc_maximum      177.82
_exptl_crystal_F_000       664.00
_reflns_d_resolution_high  0.8285
 
loop_
 _symmetry_equiv_pos_as_xyz
 'x, y, z'
 '-x, y+1/2, -z+1/2'
 '-x, -y, -z'
 'x, -y-1/2, z-1/2'
 
_cell_length_a    13.8819
_cell_length_b    15.3556
_cell_length_c     7.0316
_cell_angle_alpha  90.000
_cell_angle_beta  104.027
_cell_angle_gamma  90.000
 
_shelx_F_squared_multiplier     1.000
 
loop_
 _refln_index_h
 _refln_index_k
 _refln_index_l
 _refln_F_squared_calc
 _refln_F_squared_meas
 _refln_F_squared_sigma
 _refln_observed_status
   2   0   0     2752.49     2180.50      5.51 o
   3   0   0     3906.77     3268.93     28.54 o
   4   0   0    15926.01    15887.24     16.28 o
   5   0   0      413.20      379.32      9.07 o
   6   0   0     1936.63     2053.87     17.59 o
   7   0   0     5175.53     5357.77     25.08 o
   8   0   0       30.30       22.50      2.58 o
   9   0   0      665.90      706.76      9.40 o
  10   0   0       11.42       11.25      4.10 o
  11   0   0     1766.68     2036.03     58.24 o
  12   0   0       66.53       82.38      6.53 o
  13   0   0      130.75      146.44      8.54 o
  14   0   0      373.53      413.66     37.46 o
  15   0   0       58.03       54.71      9.92 o
  16   0   0       23.73       23.03      8.67 o
   2   1   0     1979.02     1886.24      6.68 o
   3   1   0       75.15       56.01      1.53 o
   4   1   0       19.21       15.51      2.38 o
   5   1   0      438.13      447.41      3.42 o
   6   1   0      308.61      317.69      2.93 o
   7   1   0       79.51       77.60      2.33 o
   8   1   0       55.09       57.48      2.15 o
   9   1   0      146.62      165.60      3.05 o
  10   1   0      485.08      498.88      7.30 o
  11   1   0      102.23      122.44      4.02 o
  12   1   0      205.90      202.84      8.54 o
  13   1   0       55.24       58.87      3.70 o
  14   1   0        4.09       15.93      5.39 o
  15   1   0        4.07        7.82      6.25 o
  16   1   0        2.16        2.20      7.23 o
   0   2   0       98.08       98.88      3.93 o
   1   2   0     1500.96     1397.69      6.02 o
   2   2   0       68.72       57.61      1.91 o
   3   2   0      766.49      663.81      4.49 o
   4   2   0     1121.61     1057.55      5.86 o
   5   2   0      390.17      345.81      2.97 o
   6   2   0     1244.21     1246.04      5.65 o
   7   2   0       68.03       46.06      2.11 o
   8   2   0      437.59      460.58      5.09 o
   9   2   0        0.62       -0.01      2.11 o
  10   2   0      948.45     1057.74     13.95 o
  11   2   0        0.35       -0.02      3.85 o
  12   2   0       54.47       57.60      3.81 o
  13   2   0        1.93        3.63      3.34 o
  14   2   0       66.49       63.52      4.43 o
  15   2   0        5.14        2.60      6.25 o
  16   2   0        3.28        4.98      6.68 o
   1   3   0     4211.25     4016.79     37.83 o
   2   3   0    10722.25    10617.49     80.70 o
   3   3   0      694.92      666.10      8.08 o
   4   3   0     2594.91     2493.53     12.67 o
   5   3   0     1774.25     1674.52     13.68 o
   6   3   0     1073.88     1141.27      7.76 o
   7   3   0       46.90       52.86      2.19 o
   8   3   0       53.93       49.05      2.27 o
   9   3   0      843.93      899.67      6.66 o
  10   3   0      455.66      456.61      6.77 o
  11   3   0      320.55      366.99      8.14 o
  12   3   0      274.00      287.05      9.10 o
  13   3   0       26.07       23.77      4.42 o
  14   3   0        0.01        2.05      3.53 o
  15   3   0       24.02       20.13      6.65 o
  16   3   0      140.37      149.90     17.93 o
   0   4   0    13389.38    14174.27    115.72 o
   1   4   0     2083.07     2051.81     27.70 o
   2   4   0        0.11        0.36      1.97 o
   3   4   0      717.73      674.21     10.11 o
   4   4   0      107.81       99.07      2.31 o
   5   4   0      198.46      236.11      5.00 o
   6   4   0      388.87      370.70      3.70 o
   7   4   0       92.28       71.73      2.27 o
   8   4   0      190.16      164.93      2.97 o
   9   4   0       33.08       30.35      2.54 o
  10   4   0       19.26       20.52      3.59 o
  11   4   0      194.41      204.97     11.61 o
  12   4   0      262.87      265.35      6.57 o
  13   4   0      173.25      163.55      7.86 o
  14   4   0        2.91        3.03      4.17 o
  15   4   0       12.82       11.70      5.85 o
   1   5   0     1406.34     1492.76     18.07 o
   2   5   0     2371.37     2406.18     28.91 o
   3   5   0       25.47       24.02      2.08 o
   4   5   0      130.01      121.57      4.58 o
   5   5   0     2554.07     2650.58     48.46 o
   6   5   0      802.83      833.23      9.42 o
   7   5   0      286.20      322.33      4.43 o
   8   5   0       91.30       86.04      2.36 o
   9   5   0      581.55      619.99     11.18 o
  10   5   0       33.26       35.70      3.44 o
  11   5   0      123.90       96.31      4.76 o
  12   5   0       34.06       37.66      3.88 o
  13   5   0       52.86       55.09      4.92 o
  14   5   0        6.59        4.07      4.42 o
  15   5   0        5.03        7.40      5.73 o
   0   6   0     8743.61    10120.63    241.37 o
   1   6   0     3008.95     3258.06     44.93 o
   2   6   0      103.31       86.22      3.14 o
   3   6   0      489.56      486.29      8.56 o
   4   6   0      401.69      470.29      6.15 o
   5   6   0      737.63      736.69      7.19 o
   6   6   0      184.31      154.24      3.24 o
   7   6   0       67.69       68.34      2.39 o
   8   6   0      161.31      162.84      3.18 o
   9   6   0      111.04      102.84      3.44 o
  10   6   0       15.08       15.17      3.51 o
  11   6   0        7.88        0.18      3.56 o
  12   6   0      234.43      255.89     15.08 o
  13   6   0       23.94       22.07      4.93 o
  14   6   0       12.13       14.23      4.71 o
  15   6   0       11.47        4.65      5.98 o
   1   7   0     2968.21     3438.99     14.02 o
   2   7   0       10.40       17.06      3.82 o
   3   7   0      607.55      596.50      7.85 o
   4   7   0      972.25     1026.03     12.31 o
   5   7   0      499.76      498.67      5.93 o
   6   7   0        6.69        3.13      2.25 o
   7   7   0       48.85       39.57      4.02 o
   8   7   0      221.51      230.41      6.71 o
   9   7   0        0.09        2.50      3.11 o
  10   7   0      691.27      685.42     24.44 o
  11   7   0        6.44       -0.02      3.62 o
  12   7   0       80.34       62.69      5.66 o
  13   7   0      300.13      299.54      8.95 o
  14   7   0        5.41        1.11      4.86 o
  15   7   0       16.53        9.28      6.29 o
   0   8   0      840.92     1122.86     11.11 o
   1   8   0        8.58        6.76      2.96 o
   2   8   0       32.27       33.32      2.99 o
   3   8   0        0.23       -0.01      2.37 o
   4   8   0       30.87       39.04      2.51 o
   5   8   0      679.74      739.25     11.55 o
   6   8   0        0.62        1.26      2.41 o
   7   8   0       14.84       11.79      2.79 o
   8   8   0       26.13       17.61      5.12 o
   9   8   0       10.89       10.37      2.01 o
  10   8   0       43.77       26.79      2.91 o
  11   8   0        2.14       -0.01      2.87 o
  12   8   0       25.83       17.83      3.61 o
  13   8   0       27.60       22.64      5.36 o
  14   8   0       11.74       14.83      4.91 o
   1   9   0      267.79      235.96      5.48 o
   2   9   0       61.10       66.55      3.48 o
   3   9   0      874.52     1019.34     14.41 o
   4   9   0      646.92      660.87     16.21 o
   5   9   0       41.85       36.60      2.76 o
   6   9   0       38.97       38.12      3.13 o
   7   9   0      347.61      374.16      7.77 o
   8   9   0       99.77       95.35      5.28 o
   9   9   0       22.17       17.05      4.16 o
  10   9   0      101.24      107.47      6.82 o
  11   9   0       13.75       10.04      4.51 o
  12   9   0        3.98        5.98      4.90 o
  13   9   0       29.91       35.45      5.39 o
  14   9   0       36.68       27.11      5.22 o
   0  10   0      116.70      139.06      6.17 o
   1  10   0      225.77      237.62      4.05 o
   2  10   0       29.17       23.51      2.72 o
   3  10   0       26.27       18.80      2.96 o
   4  10   0        5.97        0.49      3.22 o
   5  10   0       66.53       59.55      3.85 o
   6  10   0        0.37        0.04      4.37 o
   7  10   0      190.63      205.98      8.67 o
   8  10   0       15.90       17.78      5.44 o
   9  10   0       34.60       34.49      5.97 o
  10  10   0      141.75      140.26     12.58 o
  11  10   0       70.11       58.57      6.80 o
  12  10   0       96.64       73.62      7.45 o
  13  10   0        8.62        6.85      5.43 o
   1  11   0      150.09      134.08      6.61 o
   2  11   0      120.71       96.21      9.51 o
   3  11   0      403.23      421.05     28.20 o
   4  11   0      201.89      182.88     22.12 o
   5  11   0      137.26      127.07      8.15 o
   6  11   0      119.26      131.64      9.30 o
   7  11   0       21.67       18.80      5.92 o
   8  11   0       27.50       29.97      5.96 o
   9  11   0        0.00       -0.03      5.89 o
  10  11   0       26.40       23.47      6.29 o
  11  11   0       33.25       28.40      6.79 o
  12  11   0        4.57        1.42      6.38 o
  13  11   0        3.82        1.23      4.95 o
   0  12   0      250.70      278.38     35.75 o
   1  12   0      199.37      171.20      7.82 o
   2  12   0       32.28       38.64      5.37 o
   3  12   0      121.07       68.72     10.22 o
   4  12   0        4.88        9.10      7.13 o
   5  12   0      489.05      506.67     51.93 o
   6  12   0       28.28       28.36      6.21 o
   7  12   0       80.67       69.48      9.40 o
   8  12   0      134.93      121.78     13.17 o
   9  12   0       11.30        7.55      6.04 o
  10  12   0        0.05        2.05      6.00 o
  11  12   0        5.89        6.41      6.42 o
  12  12   0       73.60       61.64      7.95 o
   1  13   0       43.84       42.74      9.19 o
   2  13   0      273.85      271.25     17.88 o
   3  13   0      101.38       52.49     13.21 o
   4  13   0      157.71      145.76     27.59 o
   5  13   0      228.86      233.98     27.03 o
   6  13   0       30.51       35.71      8.82 o
   7  13   0       11.02        4.86      6.14 o
   8  13   0        5.36        4.32      6.41 o
   9  13   0       21.65       23.27      6.48 o
  10  13   0        7.28       10.69      6.51 o
  11  13   0        9.80       10.85      6.90 o
   0  14   0      421.14      418.68     63.52 o
   1  14   0      389.56      398.61     39.36 o
   2  14   0       63.11       71.55      9.43 o
   3  14   0       52.44       39.21      6.33 o
   4  14   0      155.21      135.42     24.14 o
   5  14   0      162.59      162.80     34.14 o
   6  14   0      243.35      249.57     33.99 o
   7  14   0      280.95      258.05     15.72 o
   8  14   0      100.42       88.78      7.74 o
   9  14   0        0.55       -0.03      6.54 o
  10  14   0       84.96       55.63      8.19 o
   1  15   0       80.76       73.60     12.43 o
   2  15   0      162.94      202.58     27.24 o
   3  15   0       70.87       32.51      7.90 o
   4  15   0       69.71       59.44     10.45 o
   5  15   0       80.02       98.18     15.99 o
   6  15   0        0.01       -0.04      8.05 o
   7  15   0       26.51       24.11      8.39 o
   8  15   0        0.23        4.45      7.94 o
   9  15   0        5.70        0.94      8.22 o
   0  16   0      890.78      937.54    201.58 o
   1  16   0       78.45       96.98      8.66 o
   2  16   0       14.03       11.67      5.78 o
   3  16   0        3.83       -0.04      8.12 o
   4  16   0      111.21      106.91     15.37 o
   5  16   0       63.86       55.30     11.81 o
   6  16   0       31.82       33.16     13.99 o
   7  16   0       29.95       16.58      8.63 o
   8  16   0       10.31        3.30      8.19 o
   1  17   0       34.68       29.67      9.70 o
   2  17   0       23.54       39.31      6.13 o
   3  17   0       20.62       15.92      7.18 o
   4  17   0       13.79       15.15      8.72 o
   5  17   0       36.51       45.99     12.10 o
   6  17   0       17.71       18.06      8.51 o
   0  18   0      110.25      146.68     44.86 o
   1  18   0       35.91       38.26      8.40 o
   2  18   0        7.25        2.44      6.08 o
   3  18   0        5.11        9.29      7.26 o
 -16   1   1       68.40       79.81     10.80 o
 -15   1   1       15.20       27.38      6.68 o
 -14   1   1        0.02        0.13      5.11 o
 -13   1   1      153.14      158.62     13.50 o
 -12   1   1      327.83      309.26     25.54 o
 -11   1   1      169.28      154.31      5.46 o
 -10   1   1      998.49     1015.30     27.50 o
  -9   1   1     1208.97     1184.92     19.15 o
  -8   1   1      146.12      150.62      4.32 o
  -7   1   1     1046.49     1095.29      8.44 o
  -6   1   1     4599.18     4509.40     35.08 o
  -5   1   1      347.62      317.26      6.60 o
  -4   1   1       32.12       31.05      2.69 o
  -3   1   1      350.19      322.07     10.07 o
  -2   1   1       40.08       41.60      3.30 o
  -1   1   1      483.09      493.63      5.86 o
   0   1   1     1547.09     1455.53      7.41 o
   1   1   1      494.67      425.80      4.83 o
   2   1   1      262.24      237.56      2.21 o
   3   1   1     1175.03     1094.41      4.84 o
   4   1   1     3582.26     3500.69     12.53 o
   5   1   1     2640.84     2532.20     16.64 o
   6   1   1      420.74      458.64      3.57 o
   7   1   1       39.44       31.16      2.28 o
   8   1   1      827.67      857.31      6.87 o
   9   1   1      212.90      220.69      3.40 o
  10   1   1      100.86      101.02      3.88 o
  11   1   1       51.88       54.79      3.58 o
  12   1   1       50.21       62.43      3.56 o
  13   1   1       43.23       41.17      3.95 o
  14   1   1       15.66       16.15      3.83 o
  15   1   1       57.35       40.25      7.74 o
 -16   2   1        0.02       -0.03      6.71 o
 -15   2   1       98.06       96.67      9.47 o
 -14   2   1        6.62        6.10      6.15 o
 -13   2   1      239.33      227.58     13.47 o
 -12   2   1      382.46      368.74     18.72 o
 -11   2   1      924.34      984.62     34.44 o
 -10   2   1      248.29      269.64      4.68 o
  -9   2   1      171.95      160.51      3.39 o
  -8   2   1     1140.59     1112.75     15.75 o
  -7   2   1      144.54      164.86      3.24 o
  -6   2   1      507.86      542.91      8.54 o
  -5   2   1      521.37      476.79      3.97 o
  -4   2   1     1341.48     1294.33     12.32 o
  -3   2   1      194.84      169.86      2.06 o
  -2   2   1      199.15      188.88      2.73 o
  -1   2   1     7266.48     6520.98    275.14 o
   0   2   1     1861.22     1736.18      6.68 o
   1   2   1     7286.37     6519.86     24.02 o
   2   2   1     1537.93     1355.91     11.10 o
   3   2   1     7759.99     7378.01     23.99 o
   4   2   1      436.71      390.71      3.78 o
   5   2   1      185.23      165.87      2.54 o
   6   2   1     4278.96     4664.72     15.09 o
   7   2   1        4.49       -0.01      2.22 o
   8   2   1       51.92       63.40      2.46 o
   9   2   1      166.39      180.34      3.54 o
  10   2   1      605.00      716.77     10.50 o
  11   2   1       19.54       12.84      3.89 o
  12   2   1        1.18        5.09      4.02 o
  13   2   1        1.57        2.58      3.65 o
  14   2   1       20.81       14.37      4.11 o
  15   2   1        0.08        9.15      5.82 o
 -16   3   1        8.15       10.74      6.84 o
 -15   3   1        7.53        7.35      6.49 o
 -14   3   1       64.08       53.23      8.24 o
 -13   3   1      221.77      216.84      8.78 o
 -12   3   1      230.41      230.43     13.98 o
 -11   3   1       13.26        8.07      2.61 o
 -10   3   1      338.56      358.22      8.67 o
  -9   3   1        0.88       -0.01      1.82 o
  -8   3   1      141.31      139.84      3.09 o
  -7   3   1      860.67      902.63     11.48 o
  -6   3   1     6137.76     6279.54     26.06 o
  -5   3   1     1071.82     1166.96      4.43 o
  -4   3   1        7.18        6.79      1.30 o
  -3   3   1     2278.93     2123.96     14.65 o
  -2   3   1    10935.53     9854.56    147.31 o
  -1   3   1      209.46      206.99      5.26 o
   0   3   1      177.21      163.84      3.28 o
   1   3   1    25966.35    24018.63    176.60 o
   2   3   1       24.56       24.89      1.38 o
   3   3   1      311.51      304.56      4.77 o
   4   3   1      248.39      234.15      2.98 o
   5   3   1     4322.84     4285.40     43.53 o
   6   3   1       42.65       51.66      2.57 o
   7   3   1      118.14      123.80      2.69 o
   8   3   1      679.64      718.52      5.20 o
   9   3   1      144.43      151.86      3.93 o
  10   3   1       48.50       44.60      3.64 o
  11   3   1       12.50       12.92      4.05 o
  12   3   1      321.20      351.80      9.56 o
  13   3   1        2.63        4.95      4.31 o
  14   3   1        5.19        3.86      3.96 o
  15   3   1       10.16        9.69      5.62 o
 -16   4   1        1.86        4.86      6.80 o
 -15   4   1      125.98      131.51      8.38 o
 -14   4   1        0.80       -0.03      5.32 o
 -13   4   1       29.90       31.75      4.37 o
 -12   4   1      135.65      135.08     10.04 o
 -11   4   1      318.13      343.45     14.58 o
 -10   4   1       77.75       83.86      2.75 o
  -9   4   1       80.16       72.45      2.05 o
  -8   4   1      198.03      195.28      3.17 o
  -7   4   1       67.91       51.28      2.01 o
  -6   4   1      296.54      324.50      4.78 o
  -5   4   1      308.03      312.46      7.25 o
  -4   4   1     3567.83     3558.89     42.56 o
  -3   4   1      341.86      353.99      5.77 o
  -2   4   1        1.45        3.48      1.47 o
  -1   4   1     7405.44     7152.22    116.16 o
   0   4   1     1316.23     1332.65     29.61 o
   1   4   1     2926.42     2806.13     20.22 o
   2   4   1      319.90      351.99      5.98 o
   3   4   1     2257.34     2202.31     21.75 o
   4   4   1     2057.57     2066.43     13.46 o
   5   4   1      500.34      532.09      3.89 o
   6   4   1       52.11       62.42      2.70 o
   7   4   1      500.91      516.17      4.75 o
   8   4   1        6.13        2.73      2.44 o
   9   4   1      179.04      182.98      4.16 o
  10   4   1      172.60      210.49      5.54 o
  11   4   1        3.43       -0.02      4.27 o
  12   4   1       16.48       19.39      4.58 o
  13   4   1        7.80        2.94      4.33 o
  14   4   1       88.93       76.01      6.91 o
  15   4   1       20.34       20.27      6.21 o
 -16   5   1       17.48        6.73      7.96 o
 -15   5   1       13.02       13.10      6.05 o
 -14   5   1       43.99       51.08      5.95 o
 -13   5   1        1.60        4.49      3.97 o
 -12   5   1       17.86       19.59      3.30 o
 -11   5   1      355.46      350.13     15.28 o
 -10   5   1      214.24      213.14      4.81 o
  -9   5   1       19.62       16.15      2.13 o
  -8   5   1      260.34      255.61      4.01 o
  -7   5   1     2137.09     2190.54     26.15 o
  -6   5   1     2235.56     2495.38     35.76 o
  -5   5   1     4491.01     4556.20     17.10 o
  -4   5   1      612.77      612.24      8.33 o
  -3   5   1      225.97      215.28      3.73 o
  -2   5   1      443.45      400.52      6.35 o
  -1   5   1     2510.90     2324.92     26.17 o
   0   5   1        0.72        1.86      2.66 o
   1   5   1        1.47        0.06      1.86 o
   2   5   1     6003.95     6027.70     63.40 o
   3   5   1     1917.91     2023.06     15.00 o
   4   5   1      240.97      273.56      3.42 o
   5   5   1     1082.82     1218.74     18.65 o
   6   5   1     3297.42     3380.65     56.81 o
   7   5   1      715.21      685.76     11.67 o
   8   5   1       92.07      100.21      3.05 o
   9   5   1      137.33      130.85      4.06 o
  10   5   1       95.03       95.23      4.74 o
  11   5   1      461.35      518.79     17.06 o
  12   5   1        6.12        7.30      4.49 o
  13   5   1        9.86       12.63      4.53 o
  14   5   1       85.44       85.46      6.26 o
  15   5   1        0.45       -0.03      6.21 o
 -15   6   1       27.43       30.86      6.89 o
 -14   6   1        2.10        7.96      5.65 o
 -13   6   1       46.10       41.77      4.42 o
 -12   6   1        3.18        0.37      3.28 o
 -11   6   1      115.99      109.69      7.82 o
 -10   6   1       30.02       37.11      2.52 o
  -9   6   1        3.13        3.99      2.22 o
  -8   6   1     1071.95     1184.38     12.68 o
  -7   6   1      176.12      184.81      4.51 o
  -6   6   1      237.21      260.92      5.36 o
  -5   6   1     1283.21     1398.18     17.50 o
  -4   6   1      863.79      850.71      8.57 o
  -3   6   1      118.75      121.43      2.75 o
  -2   6   1      358.29      352.70      6.14 o
  -1   6   1     1176.37     1129.65     18.28 o
   0   6   1     1452.86     1406.74     17.37 o
   1   6   1     1826.63     1926.31     20.68 o
   2   6   1      804.53      806.92      6.46 o
   3   6   1      683.05      676.06      8.68 o
   4   6   1      557.69      584.92      8.52 o
   5   6   1       41.73       35.87      2.11 o
   6   6   1      273.64      246.15      6.35 o
   7   6   1      161.89      147.30      8.34 o
   8   6   1       90.55       88.70      4.73 o
   9   6   1       38.09       42.32      3.17 o
  10   6   1      173.31      197.21      7.60 o
  11   6   1        7.47        5.10      4.26 o
  12   6   1       54.34       50.10      5.03 o
  13   6   1       51.08       50.26      5.73 o
  14   6   1        4.34        6.87      5.68 o
 -15   7   1        1.63        5.49      5.90 o
 -14   7   1        5.52        5.34      5.86 o
 -13   7   1       56.42       53.68      4.92 o
 -12   7   1      184.74      172.56      6.76 o
 -11   7   1       74.95       63.13      4.71 o
 -10   7   1       23.88       22.10      2.27 o
  -9   7   1        2.17        1.22      1.72 o
  -8   7   1       96.48       86.91      6.93 o
  -7   7   1      517.65      538.47      6.31 o
  -6   7   1     1549.16     1735.66     19.44 o
  -5   7   1      323.86      317.31      4.04 o
  -4   7   1      411.66      434.80      9.66 o
  -3   7   1      771.60      799.01     10.31 o
  -2   7   1     1405.15     1569.93     14.13 o
  -1   7   1      232.89      235.58      4.28 o
   0   7   1       68.04       94.28      5.56 o
   1   7   1      892.41      901.67      5.90 o
   2   7   1      657.04      636.32      6.30 o
   3   7   1       40.15       37.68      2.62 o
   4   7   1      107.74       93.18      2.81 o
   5   7   1      240.56      221.88      6.12 o
   6   7   1      697.53      677.18     18.23 o
   7   7   1      860.71      947.82     19.21 o
   8   7   1       35.81       41.09      3.05 o
   9   7   1        7.72        6.72      1.83 o
  10   7   1       34.92       32.10      4.64 o
  11   7   1      250.54      272.60      8.65 o
  12   7   1        8.08        7.92      3.76 o
  13   7   1       11.96       13.78      4.05 o
  14   7   1       20.41       14.85      5.01 o
 -15   8   1        9.06        6.54      6.01 o
 -14   8   1       63.27       70.27      9.62 o
 -13   8   1       20.57       17.10      5.09 o
 -12   8   1       11.78        7.75      4.81 o
 -11   8   1       62.24       33.60      8.52 o
 -10   8   1      674.61      674.74     17.63 o
  -9   8   1      655.50      672.30     21.89 o
  -8   8   1       24.48       22.51      2.81 o
  -7   8   1      106.47       97.07      4.19 o
  -6   8   1      374.99      402.92      4.91 o
  -5   8   1      982.36     1024.79      9.50 o
  -4   8   1        0.02       -0.01      1.74 o
  -3   8   1      732.70      734.79     11.00 o
  -2   8   1      262.81      254.22      4.13 o
  -1   8   1      842.21      990.30     16.64 o
   0   8   1      687.86      759.56      7.27 o
   1   8   1      964.72     1066.81      7.71 o
   2   8   1       28.44       25.07      2.17 o
   3   8   1       24.65       18.86      1.65 o
   4   8   1     1664.85     1792.63     32.26 o
   5   8   1      705.19      751.47     15.82 o
   6   8   1      136.67      148.95      4.02 o
   7   8   1      392.84      407.42      7.52 o
   8   8   1       47.57       38.75      3.78 o
   9   8   1      199.50      226.07      8.91 o
  10   8   1        2.91        1.89      5.11 o
  11   8   1      225.40      231.23     19.34 o
  12   8   1      116.68      101.53      9.00 o
  13   8   1        7.58        5.89      4.92 o
  14   8   1       14.71       21.65      5.14 o
 -14   9   1        4.38        4.82      5.85 o
 -13   9   1        6.86        1.99      4.96 o
 -12   9   1       29.01       24.22      5.20 o
 -11   9   1        0.01        4.16      3.73 o
 -10   9   1       50.62       45.51      3.87 o
  -9   9   1        6.78        5.77      3.33 o
  -8   9   1       68.95       71.02      3.68 o
  -7   9   1      549.71      606.28     14.01 o
  -6   9   1      277.53      278.92      6.44 o
  -5   9   1      269.29      279.96      4.45 o
  -4   9   1        1.57       -0.01      1.85 o
  -3   9   1      204.79      176.52     14.93 o
  -2   9   1       18.84       21.78      2.55 o
  -1   9   1       80.47       94.51      3.98 o
   0   9   1      899.92      989.56     10.69 o
   1   9   1      755.98      877.93     10.14 o
   2   9   1        6.62        4.51      2.37 o
   3   9   1      155.84      144.33      4.38 o
   4   9   1       27.07       23.58      2.87 o
   5   9   1      225.81      224.92      4.48 o
   6   9   1       24.01       19.37      5.50 o
   7   9   1        0.10       -0.03      5.30 o
   8   9   1       25.70       27.58      5.44 o
   9   9   1        3.65        2.25      3.14 o
  10   9   1        9.74        6.79      3.56 o
  11   9   1       54.19       41.75      6.05 o
  12   9   1       19.95       14.37      5.26 o
  13   9   1        4.82        2.00      4.93 o
 -14  10   1       16.13       14.24      6.82 o
 -13  10   1       21.51       21.69      5.33 o
 -12  10   1       44.48       39.64      6.39 o
 -11  10   1        0.97        3.15      5.52 o
 -10  10   1       95.55      109.53      8.96 o
  -9  10   1      199.42      192.59     18.21 o
  -8  10   1        0.87       -0.02      3.93 o
  -7  10   1      366.56      354.19     11.91 o
  -6  10   1       70.06       59.98      4.16 o
  -5  10   1      317.08      316.61      5.70 o
  -4  10   1       65.61       58.42      2.56 o
  -3  10   1      784.67      895.29      7.25 o
  -2  10   1      381.38      386.18      4.85 o
  -1  10   1       66.14       80.88      2.99 o
   0  10   1      452.01      509.62      5.83 o
   1  10   1        0.61        0.57      3.12 o
   2  10   1      328.73      335.96      5.92 o
   3  10   1        1.22       -0.01      2.42 o
   4  10   1     1477.00     1507.21     85.09 o
   5  10   1      183.21      157.88     10.00 o
   6  10   1      958.92     1001.21     13.84 o
   7  10   1       14.03        7.17      5.96 o
   8  10   1      182.71      163.86      9.19 o
   9  10   1      239.94      230.38     10.28 o
  10  10   1        0.02       -0.03      6.14 o
  11  10   1      158.34      160.38     12.06 o
  12  10   1        0.46        0.86      5.26 o
  13  10   1       56.20       49.05      6.74 o
 -13  11   1       28.52       23.74      6.61 o
 -12  11   1       85.68       77.27      6.29 o
 -11  11   1      126.95      113.35      7.46 o
 -10  11   1      145.10      141.38     11.25 o
  -9  11   1       18.90       18.54      5.77 o
  -8  11   1        4.36        6.73      6.09 o
  -7  11   1       57.06       57.57      7.04 o
  -6  11   1     2013.33     2396.02     18.87 o
  -5  11   1     2551.92     2794.54    175.45 o
  -4  11   1        4.53        1.61      2.68 o
  -3  11   1      130.58       92.02      2.71 o
  -2  11   1      123.31      149.73      5.98 o
  -1  11   1      714.44      777.36     43.41 o
   0  11   1      143.06      149.24      6.85 o
   1  11   1      758.43      722.67     52.62 o
   2  11   1     1502.40     1472.28     38.28 o
   3  11   1      929.44      949.54     29.30 o
   4  11   1       13.61       15.01      8.06 o
   5  11   1     1608.26     1725.33     87.33 o
   6  11   1     1411.80     1506.17     55.83 o
   7  11   1      283.45      293.48     10.43 o
   8  11   1      145.54      147.08     10.01 o
   9  11   1       38.16       28.10      6.62 o
  10  11   1       51.76       42.93      6.84 o
  11  11   1      122.38      107.83      8.39 o
  12  11   1       10.64        8.77      5.76 o
 -12  12   1        3.91        1.38      5.39 o
 -11  12   1        8.44        8.22      6.10 o
 -10  12   1       13.81       16.83      6.07 o
  -9  12   1       17.79       18.48      5.77 o
  -8  12   1       21.81       16.62      5.56 o
  -7  12   1        1.90       -0.03      5.48 o
  -6  12   1      100.22      105.81      8.82 o
  -5  12   1       34.37       19.64      7.19 o
  -4  12   1       83.63       85.55      6.87 o
  -3  12   1       74.85       57.70      3.93 o
  -2  12   1       59.56       63.14      6.96 o
  -1  12   1       52.99       67.09      7.66 o
   0  12   1       18.90       20.37      5.11 o
   1  12   1       13.52        8.35      5.35 o
   2  12   1       64.51       69.71      5.99 o
   3  12   1       24.51       28.34      3.43 o
   4  12   1       91.35       79.16      8.38 o
   5  12   1       82.90       89.73      9.54 o
   6  12   1        7.56        5.29      8.42 o
   7  12   1       79.14       91.00      7.10 o
   8  12   1       10.83        7.18      6.35 o
   9  12   1       13.50        7.84      6.43 o
  10  12   1       13.37        9.46      6.79 o
  11  12   1        3.26        5.76      6.73 o
 -11  13   1       35.35       27.40      6.98 o
 -10  13   1        0.14       -0.03      6.19 o
  -9  13   1        0.03       -0.03      5.99 o
  -8  13   1       37.25       35.79      6.14 o
  -7  13   1      152.72      152.23     10.82 o
  -6  13   1        0.02       -0.03      5.65 o
  -5  13   1       39.22       30.49      5.81 o
  -4  13   1      101.91       88.86      5.18 o
  -3  13   1      105.43       69.95     12.73 o
  -2  13   1        2.46        0.28      4.62 o
  -1  13   1      159.12      169.61     14.93 o
   0  13   1      139.95      138.62     14.80 o
   1  13   1       23.85       11.86      6.73 o
   2  13   1       34.29       35.43      3.94 o
   3  13   1        3.43        4.45      2.84 o
   4  13   1        8.15        0.70      8.27 o
   5  13   1      238.69      223.53     14.63 o
   6  13   1      120.79      133.93      9.17 o
   7  13   1      112.30      106.73      9.37 o
   8  13   1        0.04       -0.04      7.78 o
   9  13   1       31.73       28.11      6.93 o
  10  13   1        5.30        0.95      6.81 o
 -10  14   1       87.24       72.29      7.90 o
  -9  14   1      101.16       88.12     12.81 o
  -8  14   1       93.57      115.30      9.59 o
  -7  14   1        2.63       -0.03      6.34 o
  -6  14   1       79.58       81.13     17.89 o
  -5  14   1       38.55       29.11      5.97 o
  -4  14   1       45.98       50.03      4.28 o
  -3  14   1       80.96       50.97     10.59 o
  -2  14   1       24.85       19.08      5.19 o
  -1  14   1       78.21       85.36      9.81 o
   0  14   1       53.67       49.27      7.51 o
   1  14   1        4.54       -0.04      7.12 o
   2  14   1       19.44       14.38      3.88 o
   3  14   1       86.31      107.11      8.61 o
   4  14   1       32.23       20.44      7.87 o
   5  14   1        5.66        8.04      8.21 o
   6  14   1       26.04       30.14      8.75 o
   7  14   1        0.75       -0.04      8.23 o
   8  14   1       23.13       13.16      8.38 o
   9  14   1       47.62       38.62      9.30 o
  10  14   1       53.10       51.42     18.16 o
  -9  15   1       12.76        3.52      6.72 o
  -8  15   1       15.60        8.84      7.91 o
  -7  15   1        9.71       10.84      7.81 o
  -6  15   1       54.89       49.68      8.48 o
  -5  15   1        2.02        1.11      6.07 o
  -4  15   1       31.22       25.12      5.46 o
  -3  15   1        0.07        5.73      5.18 o
  -2  15   1       40.30       48.86      8.80 o
  -1  15   1        0.01        1.27      5.37 o
   0  15   1       85.59       83.23     12.85 o
   1  15   1        0.50        5.10      7.47 o
   2  15   1        1.10        3.06      7.47 o
   3  15   1       67.61       71.35     12.87 o
   4  15   1       40.44       40.30      8.69 o
   5  15   1       56.22       62.30      8.93 o
   6  15   1        4.31        2.73      8.20 o
   7  15   1        2.02       -0.04      8.34 o
   8  15   1       35.46       30.05      8.91 o
  -8  16   1       37.78       32.48      8.61 o
  -7  16   1       17.93       11.88      8.11 o
  -6  16   1       14.55       10.46      8.36 o
  -5  16   1        5.09        9.15      6.31 o
  -4  16   1       97.37       73.76      9.04 o
  -3  16   1       86.40       91.55     15.16 o
  -2  16   1      135.92      149.18     26.70 o
  -1  16   1      157.45      182.45     24.89 o
   0  16   1        6.94        6.31      5.83 o
   1  16   1       25.74       17.44      6.75 o
   2  16   1        5.74        0.16      7.86 o
   3  16   1       66.63       73.86     14.51 o
   4  16   1      219.39      227.23     42.49 o
   5  16   1        1.70        8.39      8.45 o
   6  16   1       23.09       14.05      8.51 o
   7  16   1        0.55        1.75      8.38 o
  -6  17   1       52.13       65.31     20.02 o
  -5  17   1        0.35       -0.03      6.90 o
  -4  17   1       56.61       41.11      7.18 o
  -3  17   1       28.38       22.59      6.01 o
  -2  17   1       15.17       28.26      6.52 o
  -1  17   1       17.38       16.46      7.75 o
   0  17   1        5.51        1.66      6.66 o
   1  17   1        2.82       11.70      6.59 o
   2  17   1        0.88        4.01      6.71 o
   3  17   1       28.49       30.76      8.97 o
   4  17   1       57.84       58.25      9.68 o
   5  17   1       22.81       27.79     10.64 o
  -3  18   1        0.38        3.09      5.77 o
  -2  18   1        0.09        3.98      5.73 o
  -1  18   1       20.08       19.29      5.86 o
   0  18   1       21.21       21.52      7.10 o
   1  18   1        0.71        0.57      6.92 o
   2  18   1        1.33       -0.03      6.73 o
 -16   0   2       78.43       77.71     18.11 o
 -15   0   2       30.61       21.78      7.79 o
 -14   0   2      111.14      128.96     14.60 o
 -13   0   2      229.31      252.32      9.76 o
 -12   0   2     1323.76     1594.46     20.35 o
 -11   0   2     2823.87     3449.07     24.50 o
 -10   0   2      163.71      166.03      5.46 o
  -9   0   2      871.36      913.85     12.40 o
  -8   0   2      357.87      361.88      5.08 o
  -7   0   2       74.25       82.99      3.32 o
  -6   0   2       50.07       85.98      3.72 o
  -5   0   2    18686.25    17158.72    120.06 o
  -4   0   2     1788.14     1722.10     14.52 o
  -3   0   2     5400.62     4958.42     20.74 o
  -2   0   2    16867.22    15307.79     60.08 o
  -1   0   2    28144.86    25698.28    254.87 o
   0   0   2    31621.40    29126.22    125.45 o
   1   0   2     4173.53     3916.22     32.16 o
   2   0   2     7095.98     6422.50     77.62 o
   3   0   2      154.39      146.78      2.62 o
   4   0   2      213.39      205.56      7.74 o
   5   0   2      125.81      134.74      3.67 o
   6   0   2     1718.60     1708.39     11.20 o
   7   0   2      129.48      134.68      4.72 o
   8   0   2     2311.16     2661.67     31.50 o
   9   0   2     2321.09     2764.47     44.65 o
  10   0   2      436.72      479.09     11.89 o
  11   0   2        0.46       -0.03      5.06 o
  12   0   2        3.07        0.77      5.37 o
  13   0   2      520.21      621.24     12.00 o
  14   0   2        0.88        3.07      5.72 o
 -16   1   2        0.25       -0.03      6.95 o
 -15   1   2        0.06        3.34      5.99 o
 -14   1   2       28.85       29.12      6.08 o
 -13   1   2      120.88      139.72      4.62 o
 -12   1   2        0.60        3.10      4.15 o
 -11   1   2       67.64       83.53      4.34 o
 -10   1   2       57.76       68.32      3.37 o
  -9   1   2        8.76       13.17      2.36 o
  -8   1   2       99.43      114.19      2.93 o
  -7   1   2      180.98      181.59      2.94 o
  -6   1   2      784.70      841.05      8.52 o
  -5   1   2       13.47       19.82      4.09 o
  -4   1   2      245.40      196.01      7.02 o
  -3   1   2      470.93      458.14      2.89 o
  -2   1   2     1220.88     1204.23     12.78 o
  -1   1   2    11278.24    10460.04     40.09 o
   0   1   2      454.65      502.66      9.35 o
   1   1   2     3171.82     3174.04     18.42 o
   2   1   2       90.96       97.91      1.85 o
   3   1   2      212.52      206.99      1.91 o
   4   1   2      110.25      117.80      2.26 o
   5   1   2       41.65       44.96      1.86 o
   6   1   2       74.46       77.86      2.67 o
   7   1   2      165.50      177.15      2.98 o
   8   1   2       54.04       60.84      3.68 o
   9   1   2      378.55      410.97     10.06 o
  10   1   2      441.84      497.33      8.50 o
  11   1   2       52.77       48.39      3.77 o
  12   1   2       66.08       59.01      5.46 o
  13   1   2        5.57        9.73      4.54 o
  14   1   2       10.35        5.30      4.29 o
 -16   2   2       21.04       23.07      6.90 o
 -15   2   2       86.33      116.61      9.19 o
 -14   2   2        0.25        2.97      6.09 o
 -13   2   2       59.04       65.56      5.36 o
 -12   2   2      658.81      785.20      8.80 o
 -11   2   2      437.62      486.27      7.74 o
 -10   2   2      309.13      334.92      4.56 o
  -9   2   2       35.72       32.52      2.44 o
  -8   2   2      895.90      840.91     15.25 o
  -7   2   2       36.41       26.01      2.58 o
  -6   2   2       35.56       36.75      1.47 o
  -5   2   2      334.54      290.77      7.51 o
  -4   2   2     2105.03     1897.03     17.27 o
  -3   2   2      167.12      159.17      2.52 o
  -2   2   2     2099.94     2010.30     19.18 o
  -1   2   2     1986.80     1767.78     17.94 o
   0   2   2     1307.92     1217.55     19.17 o
   1   2   2      137.31      123.54      2.07 o
   2   2   2        5.16        2.59      1.78 o
   3   2   2     2973.46     2915.92     26.16 o
   4   2   2      239.11      242.79      3.94 o
   5   2   2        1.19        3.58      1.72 o
   6   2   2      204.78      198.44      2.82 o
   7   2   2      305.95      307.54      3.74 o
   8   2   2       20.89       23.02      2.82 o
   9   2   2       56.99       61.32      3.44 o
  10   2   2        5.19        6.63      3.43 o
  11   2   2      106.03      102.55      5.31 o
  12   2   2        7.51        4.87      3.78 o
  13   2   2      105.23       97.32      5.41 o
  14   2   2        4.79        0.73      4.32 o
 -16   3   2       90.35      102.06     11.32 o
 -15   3   2       55.86       63.59     11.65 o
 -14   3   2      152.68      182.06     12.77 o
 -13   3   2        1.70       -0.01      1.89 o
 -12   3   2      299.19      338.83     11.50 o
 -11   3   2        0.03       -0.01      1.44 o
 -10   3   2      315.73      321.59      4.57 o
  -9   3   2      187.53      176.22      3.01 o
  -8   3   2      337.37      336.99      4.66 o
  -7   3   2     3326.06     3486.57     30.83 o
  -6   3   2      111.20      102.97      1.79 o
  -5   3   2      682.84      684.36      6.05 o
  -4   3   2      800.98      761.44      7.80 o
  -3   3   2     8417.92     8210.73     77.20 o
  -2   3   2     4212.72     4029.86     33.61 o
  -1   3   2      936.47      904.98     12.26 o
   0   3   2       32.59       26.83      1.80 o
   1   3   2        0.88        0.57      1.53 o
   2   3   2      311.57      343.22      4.35 o
   3   3   2        2.23       -0.01      1.63 o
   4   3   2      715.83      658.90      8.05 o
   5   3   2      148.51      130.72      2.70 o
   6   3   2      184.45      170.51      2.75 o
   7   3   2       93.15       85.34      2.52 o
   8   3   2       50.34       53.23      3.16 o
   9   3   2        7.62        9.64      3.11 o
  10   3   2      121.70      125.99      5.55 o
  11   3   2      350.45      372.99      9.34 o
  12   3   2        0.94       -0.02      4.35 o
  13   3   2       68.14       61.78      5.69 o
  14   3   2        3.69       -0.02      4.13 o
 -16   4   2       13.31        8.64      7.17 o
 -15   4   2        4.23        1.14      6.54 o
 -14   4   2       63.40       72.72      7.04 o
 -13   4   2       58.81       53.53      4.24 o
 -12   4   2      167.42      146.37      8.87 o
 -11   4   2      762.20      844.82     14.40 o
 -10   4   2       59.07       54.85      2.63 o
  -9   4   2      139.42      135.74      2.45 o
  -8   4   2        9.32        3.98      1.57 o
  -7   4   2      106.72       90.84      2.30 o
  -6   4   2        2.15        4.14      1.35 o
  -5   4   2       76.42       85.37      1.86 o
  -4   4   2      687.30      618.83      5.45 o
  -3   4   2       59.42       56.56      1.62 o
  -2   4   2     2495.50     2433.37     32.48 o
  -1   4   2      947.45      963.08     12.08 o
   0   4   2     2348.42     2204.05     13.31 o
   1   4   2     1013.09      981.68     17.06 o
   2   4   2      435.17      430.22      8.33 o
   3   4   2        0.82        0.22      1.71 o
   4   4   2     1048.40     1051.08     10.72 o
   5   4   2      746.66      741.32      7.13 o
   6   4   2      151.21      153.82      2.77 o
   7   4   2      461.19      474.40      9.55 o
   8   4   2      227.73      237.68      4.28 o
   9   4   2        0.58        0.92      2.89 o
  10   4   2      171.35      166.16      6.38 o
  11   4   2        1.08        5.96      4.25 o
  12   4   2       79.97       84.96      5.56 o
  13   4   2       14.24       11.19      4.63 o
  14   4   2       29.51       25.38      5.82 o
 -16   5   2        0.96       -0.03      6.91 o
 -15   5   2        0.46        1.12      5.50 o
 -14   5   2       33.46       44.46      6.75 o
 -13   5   2       82.52       77.21      4.28 o
 -12   5   2       97.91       85.26      4.73 o
 -11   5   2      144.90      143.36      4.49 o
 -10   5   2      477.45      491.72     11.82 o
  -9   5   2       31.25       27.23      1.89 o
  -8   5   2       20.18       21.96      1.76 o
  -7   5   2     1212.81     1262.23     24.00 o
  -6   5   2       39.25       49.64      1.61 o
  -5   5   2        8.29       10.14      1.44 o
  -4   5   2      120.16      112.68      2.36 o
  -3   5   2      940.66      879.92      8.90 o
  -2   5   2      115.57      103.61      2.03 o
  -1   5   2      273.21      276.44      6.49 o
   0   5   2       97.55      124.94      3.01 o
   1   5   2      869.20      915.22     10.28 o
   2   5   2       17.21       15.17      2.15 o
   3   5   2      192.02      198.87      3.01 o
   4   5   2     2637.15     2785.09      8.87 o
   5   5   2       38.76       40.38      2.15 o
   6   5   2       91.18      102.18      2.51 o
   7   5   2       36.83       38.25      2.55 o
   8   5   2      336.31      357.86      7.56 o
   9   5   2       14.60        9.55      3.01 o
  10   5   2       53.08       54.50      3.58 o
  11   5   2       67.91       74.30      4.52 o
  12   5   2       76.77       73.35      5.14 o
  13   5   2        0.04       -0.02      3.91 o
  14   5   2        9.27       -0.02      4.29 o
 -15   6   2        2.48       -0.03      5.74 o
 -14   6   2       41.77       44.64      6.15 o
 -13   6   2       15.99       20.65      3.91 o
 -12   6   2      117.10      120.16      5.13 o
 -11   6   2      161.63      152.91      4.45 o
 -10   6   2       14.32       15.59      2.32 o
  -9   6   2        4.04        4.44      1.83 o
  -8   6   2       63.12       60.12      1.90 o
  -7   6   2       40.46       34.31      1.64 o
  -6   6   2      315.72      274.11      6.35 o
  -5   6   2      190.81      187.17      2.27 o
  -4   6   2      962.89      929.41     16.15 o
  -3   6   2      368.66      378.21      5.81 o
  -2   6   2        1.18        2.22      1.83 o
  -1   6   2       43.43       43.92      2.43 o
   0   6   2     6786.07     7041.41     27.01 o
   1   6   2     3583.58     3648.21      9.96 o
   2   6   2      244.95      229.65      6.45 o
   3   6   2       41.77       34.22      2.40 o
   4   6   2      333.44      348.21      3.88 o
   5   6   2      199.64      207.14      3.45 o
   6   6   2      115.33      112.31      2.69 o
   7   6   2      121.17      120.09      3.68 o
   8   6   2      270.76      258.59      8.64 o
   9   6   2      114.90      122.16      4.47 o
  10   6   2       20.83       25.96      3.21 o
  11   6   2        2.51        1.54      3.72 o
  12   6   2        8.21        2.14      5.42 o
  13   6   2       20.91       12.03      4.14 o
 -15   7   2       38.48       38.94      6.27 o
 -14   7   2       69.47       68.92      7.42 o
 -13   7   2        2.20        0.67      4.19 o
 -12   7   2        1.56       -0.01      2.80 o
 -11   7   2        0.33        1.11      2.21 o
 -10   7   2       11.44       16.88      1.88 o
  -9   7   2      216.62      220.01      8.95 o
  -8   7   2       55.42       52.69      2.92 o
  -7   7   2       15.19       16.38      1.54 o
  -6   7   2      420.06      417.19      4.19 o
  -5   7   2      131.90      118.45      2.65 o
  -4   7   2      759.51      770.09      5.74 o
  -3   7   2       39.25       41.36      1.92 o
  -2   7   2     4192.04     4414.08     28.27 o
  -1   7   2     2495.71     2613.50     13.28 o
   0   7   2     2501.76     2748.83     23.95 o
   1   7   2      395.22      382.72      3.83 o
   2   7   2        2.73        6.19      1.88 o
   3   7   2      163.70      162.30      3.16 o
   4   7   2      115.47      127.22      3.39 o
   5   7   2      591.64      593.75      9.97 o
   6   7   2       53.14       55.73      3.84 o
   7   7   2       63.94       73.46      3.65 o
   8   7   2      170.16      182.47      6.72 o
   9   7   2      307.16      268.22     14.67 o
  10   7   2      155.38      144.50      9.91 o
  11   7   2       19.78       18.06      3.88 o
  12   7   2       15.81       18.46      4.35 o
  13   7   2        0.70        0.72      3.97 o
 -15   8   2        0.07       -0.03      5.72 o
 -14   8   2        0.84        1.97      5.83 o
 -13   8   2       60.56       55.75      5.10 o
 -12   8   2       13.42       12.88      4.45 o
 -11   8   2       72.47       48.93      3.98 o
 -10   8   2       11.22        8.46      1.81 o
  -9   8   2       19.31       17.42      2.31 o
  -8   8   2        0.98       -0.01      2.43 o
  -7   8   2       51.52       48.01      3.19 o
  -6   8   2      386.54      364.56      5.56 o
  -5   8   2       11.62        9.46      2.27 o
  -4   8   2       23.09       22.79      1.80 o
  -3   8   2       46.69       47.35      1.96 o
  -2   8   2      145.33      151.28      2.94 o
  -1   8   2        2.19       10.78      3.21 o
   0   8   2        1.27       11.83      2.87 o
   1   8   2        9.10        4.67      2.38 o
   2   8   2        0.66        1.21      1.99 o
   3   8   2      129.23      115.24      2.64 o
   4   8   2        2.30        3.20      2.74 o
   5   8   2      117.96      110.10      5.28 o
   6   8   2       19.11       15.72      3.34 o
   7   8   2       72.30       68.09      3.73 o
   8   8   2        1.92       -0.02      3.95 o
   9   8   2       13.95        9.47      3.97 o
  10   8   2       27.30       19.61      3.83 o
  11   8   2       14.14       15.95      3.85 o
  12   8   2       42.84       30.10      6.41 o
  13   8   2        2.87       -0.02      4.50 o
 -14   9   2        2.89       -0.03      6.30 o
 -13   9   2       11.59        7.66      6.49 o
 -12   9   2       49.67       46.27      5.22 o
 -11   9   2       45.96       49.78      4.27 o
 -10   9   2        1.28        1.99      2.68 o
  -9   9   2       79.36       80.38      5.02 o
  -8   9   2       60.82       55.31      4.31 o
  -7   9   2      116.44      106.29      4.30 o
  -6   9   2      576.31      613.54     14.22 o
  -5   9   2      263.01      251.89      4.34 o
  -4   9   2     1240.15     1293.61     18.64 o
  -3   9   2      221.36      221.50      3.30 o
  -2   9   2     1540.85     1633.96     14.26 o
  -1   9   2       71.97      105.89      4.12 o
   0   9   2     1252.42     1422.24     12.74 o
   1   9   2      299.79      314.89      6.98 o
   2   9   2      448.51      477.09      4.05 o
   3   9   2      516.86      574.56      8.28 o
   4   9   2       90.43       88.66      6.14 o
   5   9   2      656.51      744.13     11.04 o
   6   9   2       68.43       65.55      4.86 o
   7   9   2      122.39      119.94      7.86 o
   8   9   2       24.75       24.14      4.12 o
   9   9   2       73.12       66.57      6.96 o
  10   9   2       82.42       78.23      8.05 o
  11   9   2       30.82       23.80      5.06 o
  12   9   2       38.37       50.32      6.14 o
 -14  10   2       10.23       -0.03      6.79 o
 -13  10   2       30.93       32.99     10.80 o
 -12  10   2       39.19       34.08      5.53 o
 -11  10   2        0.07        2.71      5.18 o
 -10  10   2       81.12       60.46      6.49 o
  -9  10   2       14.63        6.74      3.28 o
  -8  10   2       77.77       63.72      4.90 o
  -7  10   2       30.35       29.27      3.23 o
  -6  10   2       47.97       41.51      3.57 o
  -5  10   2        0.23       -0.02      3.03 o
  -4  10   2       18.03        9.69      1.88 o
  -3  10   2        0.00       -0.01      1.94 o
  -2  10   2       59.12       60.39      3.05 o
  -1  10   2      294.48      297.88      4.76 o
   0  10   2      303.77      313.62      6.04 o
   1  10   2      292.16      313.14      4.78 o
   2  10   2      128.03      120.11      4.24 o
   3  10   2       22.22       16.77      2.49 o
   4  10   2      118.67      132.92      8.37 o
   5  10   2       29.30       23.83      8.23 o
   6  10   2      268.84      262.47     10.31 o
   7  10   2       12.78        7.28      5.99 o
   8  10   2        0.41       -0.03      5.84 o
   9  10   2       39.21       44.35      6.59 o
  10  10   2       87.28       79.44      7.39 o
  11  10   2       25.05       16.65      5.23 o
  12  10   2       14.01       11.89      5.25 o
 -13  11   2       59.46       76.95     13.82 o
 -12  11   2        0.61        2.84      6.28 o
 -11  11   2       15.43       15.09      5.56 o
 -10  11   2        0.04       -0.02      4.74 o
  -9  11   2      119.08      122.86      6.75 o
  -8  11   2       64.08       62.40      6.00 o
  -7  11   2       43.77       36.30      5.70 o
  -6  11   2      244.28      263.55     21.60 o
  -5  11   2       49.84       52.43      7.14 o
  -4  11   2       49.82       42.61      4.34 o
  -3  11   2        0.59        1.25      2.41 o
  -2  11   2       91.28      102.51      4.05 o
  -1  11   2       28.41       40.63      6.91 o
   0  11   2      104.14      105.23      7.59 o
   1  11   2        0.31       -0.02      4.16 o
   2  11   2      437.61      473.33     10.58 o
   3  11   2      111.59      128.65      5.87 o
   4  11   2        1.07        0.22      8.07 o
   5  11   2      178.69      191.00     10.18 o
   6  11   2      160.70      167.70     12.84 o
   7  11   2        0.41       -0.04      7.92 o
   8  11   2       10.74       16.21      7.81 o
   9  11   2       20.49       23.84      6.52 o
  10  11   2       16.54       18.72      6.77 o
  11  11   2       11.06       -0.03      6.20 o
 -12  12   2       10.00       11.35      6.05 o
 -11  12   2       11.89        8.92      5.82 o
 -10  12   2       11.86       10.02      5.86 o
  -9  12   2      135.09      116.63      7.09 o
  -8  12   2        4.24        3.07      5.66 o
  -7  12   2       70.43       66.98      7.30 o
  -6  12   2      361.65      335.75     33.53 o
  -5  12   2       37.38       38.04      3.85 o
  -4  12   2      140.67      114.56     13.73 o
  -3  12   2       38.64       44.22      4.30 o
  -2  12   2      113.41      100.73      6.68 o
  -1  12   2      113.59      106.86      7.89 o
   0  12   2      803.86      841.98     42.47 o
   1  12   2      110.26      120.27      6.83 o
   2  12   2       45.00       43.51      4.56 o
   3  12   2      133.13      141.56      5.73 o
   4  12   2      149.58      151.30     15.04 o
   5  12   2      380.76      383.48     11.95 o
   6  12   2       46.02       34.61      8.46 o
   7  12   2        0.82        0.36      7.97 o
   8  12   2       19.20       21.90      8.07 o
   9  12   2        0.63        3.31      7.97 o
  10  12   2       16.85       21.37      6.83 o
 -11  13   2        3.33       -0.03      5.31 o
 -10  13   2        4.21        5.18      5.91 o
  -9  13   2        1.68       -0.03      6.02 o
  -8  13   2        8.23        6.28      6.02 o
  -7  13   2      239.41      245.45     27.96 o
  -6  13   2       27.41       16.09      5.27 o
  -5  13   2        8.30        3.43      3.43 o
  -4  13   2       48.05       26.95      5.42 o
  -3  13   2      246.85      268.21     25.21 o
  -2  13   2       89.26       93.61      9.84 o
  -1  13   2        3.06        3.02      7.05 o
   0  13   2        0.13       -0.02      4.89 o
   1  13   2       12.33        5.49      4.23 o
   2  13   2        1.89        2.95      3.92 o
   3  13   2       10.96        5.80      2.92 o
   4  13   2      166.92      184.77     10.10 o
   5  13   2       68.83       62.76     12.13 o
   6  13   2       16.26       10.89      8.01 o
   7  13   2       33.15       31.93      8.74 o
   8  13   2        1.70       -0.04      7.88 o
   9  13   2        5.77        1.68      8.56 o
 -10  14   2       72.26       49.52      7.27 o
  -9  14   2       20.36        5.81      6.34 o
  -8  14   2        0.91       -0.03      6.44 o
  -7  14   2      304.77      298.82     27.07 o
  -6  14   2       29.37       28.37      7.02 o
  -5  14   2       86.09       97.15      7.45 o
  -4  14   2      690.91      785.29     59.97 o
  -3  14   2      143.23      127.89     14.97 o
  -2  14   2       20.06       14.97      3.95 o
  -1  14   2       87.51       89.37      7.85 o
   0  14   2      413.31      374.24      9.37 o
   1  14   2      130.32      128.26      6.22 o
   2  14   2      132.68      118.35     18.03 o
   3  14   2      137.41      134.61     16.66 o
   4  14   2        9.65        5.12      8.02 o
   5  14   2       56.62       59.90      9.04 o
   6  14   2      102.74       91.18      9.74 o
   7  14   2       74.02       62.98      9.45 o
   8  14   2       29.86       30.34     15.12 o
  -9  15   2        5.95        7.20      6.35 o
  -8  15   2        8.92        1.90      6.52 o
  -7  15   2       92.35       71.80     13.13 o
  -6  15   2       11.36        3.71      5.65 o
  -5  15   2       64.28       63.62      8.00 o
  -4  15   2       51.47       41.26      6.71 o
  -3  15   2       32.44       52.37      9.56 o
  -2  15   2       79.02       66.40     11.80 o
  -1  15   2       50.70       50.81      6.81 o
   0  15   2       10.65       -0.04      8.69 o
   1  15   2      167.90      199.87     24.67 o
   2  15   2      216.00      214.63     15.15 o
   3  15   2      115.37       92.61      9.64 o
   4  15   2       27.40       38.94      8.73 o
   5  15   2       41.75       36.58     13.36 o
   6  15   2       49.62       41.32      9.12 o
   7  15   2        0.68        1.42      8.54 o
  -8  16   2        3.46       -0.04      8.55 o
  -7  16   2        0.00       -0.03      5.54 o
  -6  16   2       18.48       13.57      5.89 o
  -5  16   2      151.19      153.57     26.68 o
  -4  16   2       78.60       76.65      7.67 o
  -3  16   2      141.24      170.65     10.40 o
  -2  16   2       56.80       59.46      7.36 o
  -1  16   2       94.76      116.22     10.27 o
   0  16   2      183.11      220.20     13.48 o
   1  16   2       67.54       78.76     10.04 o
   2  16   2       53.00       58.07      9.22 o
   3  16   2       20.29       16.06      8.35 o
   4  16   2        0.10       -0.04      8.04 o
   5  16   2        5.66       -0.04      8.61 o
   6  16   2        1.25       -0.04      8.48 o
  -6  17   2       12.84       12.79      5.78 o
  -5  17   2        9.30        7.56      6.92 o
  -4  17   2        9.38        8.14      6.72 o
  -3  17   2       15.95       22.37      6.93 o
  -2  17   2       34.24       39.94      7.06 o
  -1  17   2        3.45       15.51      6.79 o
   0  17   2        9.67       10.32      7.31 o
   1  17   2        0.61        1.15      6.58 o
   2  17   2       17.79       15.57      8.28 o
   3  17   2       21.45       13.87      8.64 o
   4  17   2        3.77       -0.06     12.25 o
  -1  18   2      133.75      209.47     11.75 o
 -16   1   3        0.39        2.42      6.12 o
 -15   1   3        5.86       15.28      6.01 o
 -14   1   3       85.26      106.71      6.93 o
 -13   1   3       18.78       15.16      3.63 o
 -12   1   3       43.92       42.36      3.71 o
 -11   1   3      257.41      298.00      8.23 o
 -10   1   3      170.29      184.47      5.23 o
  -9   1   3        3.77        4.58      2.46 o
  -8   1   3       14.84       14.38      2.11 o
  -7   1   3     2083.65     1952.64     48.35 o
  -6   1   3      428.85      435.25     12.71 o
  -5   1   3       33.45       24.30      1.89 o
  -4   1   3        3.61        0.67      1.38 o
  -3   1   3     1090.23     1084.76      4.70 o
  -2   1   3      420.36      442.66      4.86 o
  -1   1   3     1059.16     1080.99     10.84 o
   0   1   3     1572.76     1494.45      9.08 o
   1   1   3     1460.40     1460.40     12.89 o
   2   1   3     1416.33     1347.91      6.23 o
   3   1   3     1366.91     1291.03      6.34 o
   4   1   3      211.08      184.90      5.19 o
   5   1   3      166.82      173.64      2.29 o
   6   1   3      136.79      138.42      2.47 o
   7   1   3      551.67      568.33     14.61 o
   8   1   3       90.47       87.32      4.94 o
   9   1   3        1.97        4.93      3.58 o
  10   1   3        6.46        2.19      3.36 o
  11   1   3      180.65      178.78     10.35 o
  12   1   3       29.33       32.88      4.27 o
  13   1   3        3.68       -0.03      6.22 o
 -16   2   3       51.19       41.55      7.16 o
 -15   2   3       11.73       19.13      6.20 o
 -14   2   3       20.85       22.22      6.14 o
 -13   2   3      172.40      175.75      5.61 o
 -12   2   3      143.52      139.52      4.38 o
 -11   2   3       73.32       83.76      3.77 o
 -10   2   3      628.40      693.85     11.45 o
  -9   2   3     1154.09     1220.58     12.52 o
  -8   2   3     1020.66     1095.13     14.02 o
  -7   2   3      113.26       89.10      6.73 o
  -6   2   3       57.54       54.08      2.33 o
  -5   2   3      326.04      394.23      3.76 o
  -4   2   3      269.04      321.72      3.83 o
  -3   2   3      228.89      241.63      2.34 o
  -2   2   3      844.87      767.31      8.00 o
  -1   2   3      962.22      901.18      8.20 o
   0   2   3      547.70      544.86      6.54 o
   1   2   3       59.64       61.86      1.69 o
   2   2   3     1473.45     1466.32      5.08 o
   3   2   3      341.73      318.79      4.26 o
   4   2   3      221.45      200.11      3.34 o
   5   2   3      400.28      428.54      4.42 o
   6   2   3        4.75        5.52      1.98 o
   7   2   3       26.84       32.38      2.55 o
   8   2   3        3.23        1.50      3.05 o
   9   2   3      363.11      385.39     18.17 o
  10   2   3        5.28        2.98      3.55 o
  11   2   3       10.83        8.65      3.66 o
  12   2   3       72.35       70.63      7.39 o
  13   2   3        1.49       12.77      6.12 o
 -16   3   3       13.84       13.57      6.93 o
 -15   3   3       54.09       67.41     12.46 o
 -14   3   3        9.63       14.67      5.89 o
 -13   3   3       34.35       37.33      4.77 o
 -12   3   3       14.34       12.47      3.59 o
 -11   3   3      174.29      195.76      5.44 o
 -10   3   3       72.30       82.89      6.00 o
  -9   3   3      193.08      219.65     10.56 o
  -8   3   3      851.76      909.94     14.71 o
  -7   3   3      117.10       97.31      2.53 o
  -6   3   3        2.02        1.13      1.41 o
  -5   3   3      132.75      126.24      2.94 o
  -4   3   3     3047.34     2974.94     26.35 o
  -3   3   3       62.87       58.59      2.99 o
  -2   3   3      116.83      110.47      1.96 o
  -1   3   3     1800.06     1841.45     14.41 o
   0   3   3     1727.75     1706.33     13.26 o
   1   3   3       45.95       49.19      2.47 o
   2   3   3       47.67       38.47      1.56 o
   3   3   3     1601.48     1661.50     12.51 o
   4   3   3      194.05      170.84      3.00 o
   5   3   3       18.40       27.25      1.85 o
   6   3   3       20.86       20.57      2.16 o
   7   3   3      475.70      506.21     10.53 o
   8   3   3       29.19       30.37      2.87 o
   9   3   3       42.03       40.43      3.75 o
  10   3   3      123.67      119.74      6.53 o
  11   3   3       62.74       64.65      9.73 o
  12   3   3        2.29        3.21      3.83 o
  13   3   3        9.31        4.77      5.32 o
 -16   4   3       42.92       31.83      7.56 o
 -15   4   3        5.19        3.96      6.22 o
 -14   4   3        5.23        0.07      6.09 o
 -13   4   3      124.79      127.63      9.61 o
 -12   4   3        0.32        0.09      3.58 o
 -11   4   3      161.10      174.10      4.46 o
 -10   4   3      427.93      404.86     24.93 o
  -9   4   3      373.57      370.11     23.57 o
  -8   4   3       33.09       32.92      1.58 o
  -7   4   3      234.23      238.89      4.13 o
  -6   4   3      254.61      249.77      4.01 o
  -5   4   3     1643.81     1639.90     13.95 o
  -4   4   3       15.41       13.51      1.62 o
  -3   4   3       13.92       13.38      1.76 o
  -2   4   3     1787.17     1683.08      6.65 o
  -1   4   3       87.94      124.99      3.88 o
   0   4   3      692.57      703.12      7.33 o
   1   4   3       61.85       69.25      1.85 o
   2   4   3     1036.21     1061.02     11.12 o
   3   4   3      487.36      476.47      4.71 o
   4   4   3     3407.56     3674.89     19.75 o
   5   4   3      213.44      234.68      3.08 o
   6   4   3      479.61      514.31      7.19 o
   7   4   3      106.44      115.15      2.99 o
   8   4   3       67.98       64.34      2.93 o
   9   4   3      350.97      386.06     13.38 o
  10   4   3        1.86        4.26      3.16 o
  11   4   3       57.04       49.05      4.25 o
  12   4   3       43.86       48.52      4.59 o
  13   4   3        7.75        0.76      5.64 o
 -15   5   3        0.03        2.68      6.36 o
 -14   5   3       39.79       41.24      7.23 o
 -13   5   3       38.06       35.83      5.51 o
 -12   5   3       64.31       75.08      4.06 o
 -11   5   3       20.11       13.31      2.50 o
 -10   5   3      346.94      358.11     14.90 o
  -9   5   3        9.36       12.38      1.76 o
  -8   5   3        3.17        1.57      1.58 o
  -7   5   3       32.88       33.82      1.73 o
  -6   5   3     2079.23     2162.05     24.93 o
  -5   5   3      455.91      447.45      4.84 o
  -4   5   3       37.49       37.21      1.63 o
  -3   5   3      981.16      925.55      9.14 o
  -2   5   3      340.72      368.40      5.48 o
  -1   5   3      295.42      302.34      5.29 o
   0   5   3        0.20        4.08      1.97 o
   1   5   3      195.52      142.98      2.55 o
   2   5   3     1354.39     1377.15     17.58 o
   3   5   3     1063.26     1133.13     17.68 o
   4   5   3     1355.21     1421.46     10.71 o
   5   5   3       73.41       69.05      3.12 o
   6   5   3      607.26      653.03     10.67 o
   7   5   3        0.85        0.36      2.46 o
   8   5   3       89.70       83.30      3.47 o
   9   5   3        0.51       -0.01      2.79 o
  10   5   3       49.95       48.46      3.89 o
  11   5   3        0.14        3.31      3.68 o
  12   5   3        5.80       -0.02      3.89 o
  13   5   3        2.66        3.78      5.49 o
 -15   6   3        0.12        1.94      6.60 o
 -14   6   3       16.80       13.19      4.50 o
 -13   6   3       75.83       88.91      5.74 o
 -12   6   3       72.43       76.34      5.16 o
 -11   6   3        8.00        3.31      1.99 o
 -10   6   3      192.16      185.61      9.48 o
  -9   6   3       79.92       84.37      5.02 o
  -8   6   3        8.87        6.87      1.80 o
  -7   6   3       34.38       33.55      2.09 o
  -6   6   3       96.79       92.04      2.67 o
  -5   6   3      356.30      348.70      3.00 o
  -4   6   3       64.83       61.40      1.95 o
  -3   6   3       25.76       25.19      1.96 o
  -2   6   3      459.96      473.56      5.21 o
  -1   6   3      364.38      366.18      5.39 o
   0   6   3      151.19      156.40      3.03 o
   1   6   3      606.48      649.55      8.54 o
   2   6   3       49.73       40.63      2.24 o
   3   6   3      593.07      656.01      7.25 o
   4   6   3      180.22      207.82      3.76 o
   5   6   3       77.36       77.67      3.86 o
   6   6   3      122.30      121.17      4.06 o
   7   6   3       75.54       72.05      3.29 o
   8   6   3      118.90      125.39      5.63 o
   9   6   3        0.81        1.00      3.11 o
  10   6   3      104.26      113.63     10.53 o
  11   6   3       11.18        8.59      3.91 o
  12   6   3        5.07        2.80      3.66 o
 -15   7   3        1.30       -0.03      5.59 o
 -14   7   3       13.38       13.50      5.70 o
 -13   7   3      257.46      250.98     22.90 o
 -12   7   3      137.73      138.55      9.67 o
 -11   7   3       91.94       93.32      4.32 o
 -10   7   3      316.61      336.06     17.85 o
  -9   7   3       12.31       12.25      2.15 o
  -8   7   3      152.14      155.40      8.65 o
  -7   7   3     1096.96     1089.80     36.22 o
  -6   7   3     1479.69     1563.33      7.06 o
  -5   7   3      285.01      290.04      5.12 o
  -4   7   3       84.74       82.68      2.15 o
  -3   7   3       35.39       38.95      2.09 o
  -2   7   3      184.58      173.65      2.61 o
  -1   7   3      762.14      737.64      4.68 o
   0   7   3      802.38      854.08      6.29 o
   1   7   3      325.91      314.03      4.09 o
   2   7   3      694.24      724.15     11.42 o
   3   7   3        0.28       -0.01      2.55 o
   4   7   3       30.92       34.89      3.85 o
   5   7   3       74.12       69.69      4.27 o
   6   7   3     1049.82     1185.89     22.17 o
   7   7   3      388.50      451.34     15.23 o
   8   7   3       71.45       76.64      4.91 o
   9   7   3       29.23       33.22      3.45 o
  10   7   3       31.18       29.68      4.08 o
  11   7   3       19.02       15.17      4.02 o
  12   7   3       10.34        7.51      4.62 o
 -14   8   3       31.11       30.42      7.16 o
 -13   8   3       23.54       18.57      6.69 o
 -12   8   3      349.80      376.79      9.37 o
 -11   8   3      314.34      335.58     22.83 o
 -10   8   3      626.35      671.65     40.13 o
  -9   8   3       16.70       12.90      2.34 o
  -8   8   3      763.76      773.81     36.06 o
  -7   8   3        0.40        0.00      3.04 o
  -6   8   3       89.86       88.57      6.19 o
  -5   8   3      149.58      141.50      3.27 o
  -4   8   3      165.93      167.69      2.71 o
  -3   8   3        3.14        3.06      2.01 o
  -2   8   3       10.88       11.21      2.15 o
  -1   8   3      386.14      402.52      6.57 o
   0   8   3      262.08      281.89      3.77 o
   1   8   3       72.81       73.56      2.39 o
   2   8   3       61.39       59.88      2.58 o
   3   8   3      826.11      900.10     10.00 o
   4   8   3      404.93      444.40      9.47 o
   5   8   3      196.25      191.42      6.82 o
   6   8   3      168.77      179.58      5.72 o
   7   8   3       73.24       66.44      4.48 o
   8   8   3        2.44        4.21      3.99 o
   9   8   3       32.21       32.93      3.99 o
  10   8   3       41.68       43.05      6.04 o
  11   8   3        0.33        0.50      3.87 o
  12   8   3        2.27        4.75      5.52 o
 -14   9   3        0.00        0.57      6.33 o
 -13   9   3        7.08        7.06      6.20 o
 -12   9   3        2.95        0.39      6.47 o
 -11   9   3       59.62       61.58      8.67 o
 -10   9   3        0.67        2.44      3.29 o
  -9   9   3        0.66       -0.01      2.95 o
  -8   9   3      283.86      254.88     14.71 o
  -7   9   3      474.12      439.60     25.51 o
  -6   9   3       13.42        7.84      3.34 o
  -5   9   3      139.71      136.98      3.27 o
  -4   9   3       58.31       51.36      2.30 o
  -3   9   3       54.99       48.06      2.42 o
  -2   9   3        9.57        5.26      2.36 o
  -1   9   3      119.36      126.22      3.40 o
   0   9   3      168.08      171.95      4.01 o
   1   9   3        0.34        7.55      3.91 o
   2   9   3       27.49       29.33      2.73 o
   3   9   3       99.20      104.28      3.77 o
   4   9   3       48.65       48.95      4.35 o
   5   9   3       42.47       55.46      5.73 o
   6   9   3       47.20       54.09      5.48 o
   7   9   3        6.03        0.54      5.04 o
   8   9   3       13.05       10.63      4.84 o
   9   9   3       24.10       20.48      4.57 o
  10   9   3       14.59        9.30      3.99 o
  11   9   3        0.25        1.50      4.64 o
 -13  10   3        1.16        4.77      6.29 o
 -12  10   3        0.65        3.14      6.08 o
 -11  10   3       49.47       42.02     10.20 o
 -10  10   3       85.66       81.77      8.24 o
  -9  10   3        4.72        2.95      3.28 o
  -8  10   3       93.97       93.01      9.20 o
  -7  10   3      138.60      125.50     10.15 o
  -6  10   3       52.93       49.52      4.42 o
  -5  10   3       31.49       28.19      3.30 o
  -4  10   3      335.16      345.27      7.46 o
  -3  10   3      574.35      624.69     14.25 o
  -2  10   3       13.71       19.30      3.20 o
  -1  10   3      585.19      623.62      6.21 o
   0  10   3      471.31      529.83      5.99 o
   1  10   3      119.02      124.58      3.92 o
   2  10   3       27.99       30.23      3.00 o
   3  10   3      278.12      276.12      7.79 o
   4  10   3     1503.67     1705.00     28.10 o
   5  10   3       33.65       23.40      5.78 o
   6  10   3        4.90        0.04      7.90 o
   7  10   3       27.95       23.08      7.85 o
   8  10   3      100.01       97.07      9.44 o
   9  10   3        0.00        2.15      6.81 o
  10  10   3       53.32       50.18      7.89 o
 -13  11   3       87.22       72.15      7.82 o
 -12  11   3       31.47       32.63      6.61 o
 -11  11   3       14.22        7.71      7.56 o
 -10  11   3      283.62      276.11     27.78 o
  -9  11   3        5.41        3.08      5.19 o
  -8  11   3      168.15      138.07      7.80 o
  -7  11   3       10.37        9.65      5.91 o
  -6  11   3     1611.99     1917.23     17.14 o
  -5  11   3      333.85      372.30     14.10 o
  -4  11   3       61.14       67.75      3.36 o
  -3  11   3      295.16      306.03      9.08 o
  -2  11   3        4.22        7.21      3.57 o
  -1  11   3       25.28       24.32      4.04 o
   0  11   3       52.64       59.14      5.24 o
   1  11   3      208.21      209.43      6.38 o
   2  11   3      676.37      756.60     10.04 o
   3  11   3      927.58     1054.61     14.06 o
   4  11   3      113.12      108.72     10.33 o
   5  11   3      371.74      383.07     14.98 o
   6  11   3      359.45      377.20     12.23 o
   7  11   3      155.46      156.26     10.36 o
   8  11   3      149.72      149.64     10.53 o
   9  11   3        0.78        5.21      8.11 o
  10  11   3        0.22        0.42      7.09 o
 -12  12   3        0.70       -0.08     15.88 o
 -11  12   3       14.21        7.26      7.65 o
 -10  12   3       16.58        6.37      7.65 o
  -9  12   3        2.53        0.54      5.51 o
  -8  12   3      129.11      131.62     11.62 o
  -7  12   3        5.82        2.06      5.89 o
  -6  12   3      273.08      313.35     15.76 o
  -5  12   3       50.79       63.96      4.38 o
  -4  12   3        6.54        6.28      3.12 o
  -3  12   3       33.34       41.50      3.49 o
  -2  12   3        0.52        0.04      3.63 o
  -1  12   3      215.19      228.08      6.17 o
   0  12   3       64.07       60.47      5.51 o
   1  12   3      143.20      155.30      6.08 o
   2  12   3       19.52       16.09      3.97 o
   3  12   3       36.62       28.18      4.69 o
   4  12   3      308.79      340.61     12.69 o
   5  12   3        0.04       -0.04      8.75 o
   6  12   3      103.13      110.08      9.95 o
   7  12   3       12.69       12.81      8.38 o
   8  12   3        3.59        3.41      8.33 o
   9  12   3        4.00        7.71      8.34 o
 -11  13   3       45.05       44.90      8.71 o
 -10  13   3       25.00       23.67      8.04 o
  -9  13   3        7.48        8.16      7.78 o
  -8  13   3      113.99       97.99      9.69 o
  -7  13   3       11.02       18.03      5.38 o
  -6  13   3       44.51       52.80      6.46 o
  -5  13   3       24.62       22.52      4.00 o
  -4  13   3       35.04       29.15      3.74 o
  -3  13   3        1.10       -0.02      3.28 o
  -2  13   3      109.45      106.54      6.06 o
  -1  13   3      107.37      100.18      5.11 o
   0  13   3       73.18       64.00      5.63 o
   1  13   3       28.81       33.62      4.12 o
   2  13   3        7.25        5.14      4.72 o
   3  13   3      112.22      105.23      9.33 o
   4  13   3       12.79        4.47      8.34 o
   5  13   3        7.66        5.66      8.18 o
   6  13   3        1.65        4.04      8.05 o
   7  13   3       11.42        9.07      8.27 o
   8  13   3       63.15       59.11     10.04 o
 -10  14   3       60.17       33.50      8.85 o
  -9  14   3       84.39       80.36     14.34 o
  -8  14   3      124.48      135.31      8.31 o
  -7  14   3        5.85        0.96      5.55 o
  -6  14   3      127.79      136.17     11.42 o
  -5  14   3       35.27       44.39      6.48 o
  -4  14   3        9.58        9.10      6.03 o
  -3  14   3       40.28       36.71      4.34 o
  -2  14   3      107.02      126.46     13.94 o
  -1  14   3      133.58      126.61      6.51 o
   0  14   3      121.78      147.35     12.91 o
   1  14   3        0.27       -0.03      5.34 o
   2  14   3       47.23       48.97      9.71 o
   3  14   3       24.94       28.64      8.51 o
   4  14   3       49.03       53.96      8.90 o
   5  14   3       25.91       38.79      8.87 o
   6  14   3        1.85       -0.07     14.08 o
   7  14   3        0.71       -0.04      8.84 o
  -9  15   3        0.20       -0.03      6.48 o
  -8  15   3        6.48       -0.03      5.54 o
  -7  15   3       71.46       53.93      9.22 o
  -6  15   3       41.81       27.10      6.83 o
  -5  15   3       25.38       21.70      6.26 o
  -4  15   3        0.02       -0.03      6.02 o
  -3  15   3        9.99       10.43      6.29 o
  -2  15   3        1.09        6.57      4.44 o
  -1  15   3        1.04       -0.03      5.39 o
   0  15   3        6.63       10.80      8.62 o
   1  15   3       40.23       24.35      7.62 o
   2  15   3       14.78       18.99      8.58 o
   3  15   3       24.93       25.82      8.47 o
   4  15   3        8.30       14.92      8.45 o
   5  15   3        8.79       -0.09     18.68 o
   6  15   3        0.05       -0.04      8.71 o
  -7  16   3       34.60       34.00      8.66 o
  -6  16   3        6.49       -0.03      6.33 o
  -5  16   3        7.15        7.75      6.29 o
  -4  16   3        1.23       12.41      6.27 o
  -3  16   3       13.73       27.95      6.87 o
  -2  16   3      129.63      166.24      8.67 o
  -1  16   3      258.76      311.05     21.59 o
   0  16   3        2.23       10.58      5.87 o
   1  16   3        4.90       -0.04      8.43 o
   2  16   3        4.78       -0.04      8.44 o
   3  16   3       14.82       23.63      8.79 o
   4  16   3       47.29       43.62      9.78 o
  -4  17   3        1.49       -0.03      6.45 o
  -3  17   3       20.21       27.07      7.91 o
  -2  17   3        3.66        8.83      7.03 o
  -1  17   3        4.01       -0.05      9.95 o
   0  17   3        0.19       -0.04      8.78 o
   1  17   3        3.51       -0.04      8.52 o
 -16   0   4        8.82        3.85     11.21 o
 -15   0   4        8.81        5.81     11.27 o
 -14   0   4       10.96        2.18     10.60 o
 -13   0   4       20.12       10.51     11.27 o
 -12   0   4       83.08       91.11      5.53 o
 -11   0   4      892.60      978.89     22.95 o
 -10   0   4      605.81      638.47     41.84 o
  -9   0   4       17.81       19.62      9.23 o
  -8   0   4      285.77      135.88     75.35 o
  -7   0   4        2.53        0.52      2.76 o
  -6   0   4      855.22      844.82     10.04 o
  -5   0   4      178.60      175.47      5.12 o
  -4   0   4     1060.85     1122.09     10.86 o
  -3   0   4     7198.90     7095.57    113.71 o
  -2   0   4      524.42      532.71     15.08 o
  -1   0   4      146.83      141.20      3.82 o
   0   0   4      128.94      119.18      3.58 o
   1   0   4     2741.40     2824.68     13.72 o
   2   0   4        0.73        0.96      3.18 o
   3   0   4      113.89      119.68      3.64 o
   4   0   4       85.87       88.07      3.79 o
   5   0   4      584.21      620.86     11.51 o
   6   0   4      227.36      243.63     15.03 o
   7   0   4      147.00      102.98     19.32 o
   8   0   4     1890.68     2321.41    112.50 o
   9   0   4       57.75       41.60      6.98 o
  10   0   4        1.30        1.60      6.75 o
  11   0   4        0.44        1.61      8.12 o
  12   0   4       73.31       71.53     17.56 o
 -16   1   4       18.92       14.11      8.42 o
 -15   1   4       21.12       15.65      9.62 o
 -14   1   4       42.38       34.54      5.90 o
 -13   1   4        2.75        3.81      5.60 o
 -12   1   4       60.21       80.21      4.23 o
 -11   1   4        3.61        7.93      2.54 o
 -10   1   4        0.10       -0.01      1.86 o
  -9   1   4       90.63      101.03      4.28 o
  -8   1   4      132.68      105.97     13.28 o
  -7   1   4       52.21       57.65      2.60 o
  -6   1   4       72.84       75.73      2.70 o
  -5   1   4       16.57       16.53      1.36 o
  -4   1   4      488.95      490.10      6.25 o
  -3   1   4        8.99       13.30      1.77 o
  -2   1   4     2092.80     2215.63     14.75 o
  -1   1   4     2839.84     2993.69     23.35 o
   0   1   4      664.78      698.75      7.18 o
   1   1   4      104.98      104.77      2.73 o
   2   1   4       10.73       10.06      2.40 o
   3   1   4       63.34       65.99      2.52 o
   4   1   4        2.31        4.34      2.37 o
   5   1   4      705.96      787.76     11.79 o
   6   1   4      214.85      217.94      6.27 o
   7   1   4        3.75        5.38      2.01 o
   8   1   4       28.12       25.50      4.24 o
   9   1   4      244.99      224.25     20.85 o
  10   1   4       75.93       75.87      8.69 o
  11   1   4        4.73        5.38      4.93 o
  12   1   4        9.56       10.30      5.33 o
 -16   2   4       15.00        8.91      8.71 o
 -15   2   4        3.80        7.50      5.77 o
 -14   2   4        0.41       -0.03      5.75 o
 -13   2   4      482.92      546.69     17.18 o
 -12   2   4       14.34       11.89      3.99 o
 -11   2   4       14.22       11.05      2.48 o
 -10   2   4       75.63       84.52      4.68 o
  -9   2   4      315.16      315.87      4.97 o
  -8   2   4        3.72        2.85      1.50 o
  -7   2   4      265.55      257.13      3.46 o
  -6   2   4     1123.59     1122.53     16.24 o
  -5   2   4       19.12       19.86      1.94 o
  -4   2   4      547.08      550.32      6.07 o
  -3   2   4       31.75       27.79      1.73 o
  -2   2   4     3548.88     3582.10     30.12 o
  -1   2   4        2.84        5.90      1.74 o
   0   2   4       28.59       22.86      1.69 o
   1   2   4      963.72      915.78      8.92 o
   2   2   4      355.68      357.94      4.41 o
   3   2   4       26.32       30.04      2.40 o
   4   2   4        1.73        3.03      2.65 o
   5   2   4      855.63      924.69     11.46 o
   6   2   4       49.62       32.95      5.84 o
   7   2   4        1.04        0.64      2.15 o
   8   2   4       43.44       30.68      3.39 o
   9   2   4       81.70       65.27      6.05 o
  10   2   4       97.14      100.48      8.52 o
  11   2   4       15.89       10.19      5.07 o
  12   2   4       50.38       45.26      6.07 o
 -16   3   4       30.74       19.58      9.46 o
 -15   3   4       50.54       59.08      6.88 o
 -14   3   4       58.99       51.26      6.62 o
 -13   3   4      152.51      174.75     16.16 o
 -12   3   4        2.13       10.27      5.97 o
 -11   3   4       61.45       62.56      4.36 o
 -10   3   4      109.91      114.24      3.99 o
  -9   3   4       16.77       11.91      2.42 o
  -8   3   4      414.89      383.89     25.59 o
  -7   3   4      375.07      400.92      5.02 o
  -6   3   4      322.81      364.76      6.84 o
  -5   3   4      163.61      169.59      2.76 o
  -4   3   4     1042.06     1078.22     13.52 o
  -3   3   4      942.32      901.83      7.57 o
  -2   3   4     1183.97     1125.68      9.74 o
  -1   3   4      236.83      230.88      3.45 o
   0   3   4      779.69      819.07      9.37 o
   1   3   4       17.60       17.48      1.52 o
   2   3   4      114.14      121.05      2.02 o
   3   3   4      138.10      126.28      3.23 o
   4   3   4      141.63      147.11      5.21 o
   5   3   4      206.56      181.67      9.81 o
   6   3   4      491.12      487.32     21.32 o
   7   3   4       20.43       16.31      2.94 o
   8   3   4       30.32       28.93      3.10 o
   9   3   4        7.40        4.37      3.15 o
  10   3   4        6.73       10.44      5.09 o
  11   3   4        0.09       -0.03      6.21 o
  12   3   4       12.46        7.66      5.38 o
 -15   4   4        3.99        5.85      6.06 o
 -14   4   4        8.95       10.20      6.19 o
 -13   4   4        9.53        9.82      6.28 o
 -12   4   4      475.24      566.74     30.22 o
 -11   4   4      240.50      245.19      8.54 o
 -10   4   4        1.66       -0.01      2.12 o
  -9   4   4      140.16      146.91      4.89 o
  -8   4   4      131.66      123.64      5.84 o
  -7   4   4      491.79      513.71     11.01 o
  -6   4   4       92.27       97.33      3.07 o
  -5   4   4     1301.39     1361.82     20.63 o
  -4   4   4      623.49      637.95     11.09 o
  -3   4   4       79.13       88.52      2.06 o
  -2   4   4       39.60       55.66      1.95 o
  -1   4   4      841.40      826.97      7.80 o
   0   4   4       94.09       81.01      2.21 o
   1   4   4      181.56      194.61      2.20 o
   2   4   4      438.21      447.19      4.53 o
   3   4   4       27.96       29.02      1.80 o
   4   4   4      338.09      350.61      3.85 o
   5   4   4       10.69       10.09      1.81 o
   6   4   4       57.31       56.07      2.92 o
   7   4   4      176.59      180.83      4.98 o
   8   4   4       55.90       50.86      5.43 o
   9   4   4      124.55      116.08     12.83 o
  10   4   4        3.48        1.47      5.92 o
  11   4   4        9.47       14.39      5.77 o
 -15   5   4       53.58       51.86      6.98 o
 -14   5   4       26.21       28.99      5.18 o
 -13   5   4        0.12        4.30      4.75 o
 -12   5   4       16.15       19.76      4.63 o
 -11   5   4      101.82      113.81      6.15 o
 -10   5   4       12.52        9.59      2.82 o
  -9   5   4        0.22        0.52      1.90 o
  -8   5   4      251.65      217.50     16.79 o
  -7   5   4      179.99      161.80      8.29 o
  -6   5   4      254.67      225.23     11.10 o
  -5   5   4       63.58       64.43      2.15 o
  -4   5   4      400.92      389.00      6.06 o
  -3   5   4       42.57       47.95      2.32 o
  -2   5   4      227.40      221.86      2.87 o
  -1   5   4      418.45      431.79      5.87 o
   0   5   4      136.35      142.32      2.51 o
   1   5   4       96.77       89.49      2.05 o
   2   5   4        0.50       -0.01      1.85 o
   3   5   4      964.32     1079.55      8.58 o
   4   5   4        6.35        4.14      2.24 o
   5   5   4        0.73        0.03      2.29 o
   6   5   4      138.88      155.07      4.39 o
   7   5   4       24.89       24.18      2.85 o
   8   5   4        0.51        2.43      2.79 o
   9   5   4       74.59       59.44      4.24 o
  10   5   4      230.11      248.03     35.44 o
  11   5   4        3.96        0.85      5.75 o
 -15   6   4       15.25       12.29      6.87 o
 -14   6   4       39.53       43.42      5.63 o
 -13   6   4        2.28       -0.03      5.65 o
 -12   6   4        4.15        2.57      4.18 o
 -11   6   4      225.38      203.19     23.44 o
 -10   6   4        1.30        0.87      2.44 o
  -9   6   4       17.72       15.19      1.73 o
  -8   6   4        0.58        1.30      1.67 o
  -7   6   4      278.44      281.65      8.41 o
  -6   6   4       60.26       55.59      2.28 o
  -5   6   4      204.84      192.37      4.93 o
  -4   6   4      445.34      429.72      6.51 o
  -3   6   4       42.23       48.50      2.52 o
  -2   6   4      318.88      318.56      4.66 o
  -1   6   4      190.40      191.76      2.99 o
   0   6   4      400.66      409.74      4.52 o
   1   6   4        2.54        3.53      2.01 o
   2   6   4       26.34       27.63      2.03 o
   3   6   4       45.44       50.04      2.43 o
   4   6   4       17.61       16.71      2.65 o
   5   6   4       55.15       56.75      3.03 o
   6   6   4        1.78        3.81      3.47 o
   7   6   4        1.33        0.99      2.67 o
   8   6   4       59.05       68.38      6.57 o
   9   6   4      114.19      130.81      8.92 o
  10   6   4        1.55        5.51      5.90 o
  11   6   4        2.01        0.95      5.61 o
 -14   7   4        0.68        9.29      8.59 o
 -13   7   4       12.99        9.64      5.77 o
 -12   7   4        3.07        1.26      4.33 o
 -11   7   4       22.13       17.11      3.51 o
 -10   7   4        0.31       -0.01      2.29 o
  -9   7   4        1.46       -0.01      1.87 o
  -8   7   4       50.26       45.03      2.82 o
  -7   7   4      729.43      766.46     10.68 o
  -6   7   4        8.84       10.04      2.51 o
  -5   7   4      578.64      597.84      7.68 o
  -4   7   4       60.00       55.34      3.08 o
  -3   7   4      240.04      245.72      3.70 o
  -2   7   4      625.20      685.58      7.01 o
  -1   7   4       54.76       69.14      2.91 o
   0   7   4       42.08       38.69      2.65 o
   1   7   4       93.47       91.75      2.65 o
   2   7   4        8.17       10.17      2.22 o
   3   7   4       55.78       62.02      2.68 o
   4   7   4       52.23       55.80      3.17 o
   5   7   4       38.16       41.33      3.10 o
   6   7   4       70.92       65.39      4.14 o
   7   7   4      178.97      213.00      6.78 o
   8   7   4       20.82       21.78      4.32 o
   9   7   4       58.89       68.89      8.55 o
  10   7   4        3.33        8.40      5.58 o
  11   7   4       13.26       16.35      5.90 o
 -14   8   4        0.17        3.01      8.68 o
 -13   8   4       26.53       20.78      8.65 o
 -12   8   4        4.76       10.67      4.51 o
 -11   8   4        0.06       -0.02      4.19 o
 -10   8   4       30.18       26.61      4.26 o
  -9   8   4        2.11        2.74      2.23 o
  -8   8   4       60.28       57.11      3.49 o
  -7   8   4       85.56       83.68      5.22 o
  -6   8   4       85.27       82.77      3.98 o
  -5   8   4       15.85       14.59      2.80 o
  -4   8   4       21.11       18.89      2.54 o
  -3   8   4       90.97       97.02      3.06 o
  -2   8   4      160.46      174.92      3.35 o
  -1   8   4        2.97        4.72      2.82 o
   0   8   4       69.51       59.73      2.79 o
   1   8   4        6.63        7.29      2.45 o
   2   8   4        1.52        1.23      2.42 o
   3   8   4       59.47       69.40      3.32 o
   4   8   4        4.61        6.81      3.36 o
   5   8   4        0.74       -0.02      3.01 o
   6   8   4        4.95        8.12      3.04 o
   7   8   4        0.57       -0.02      3.86 o
   8   8   4       51.48       47.03      6.48 o
   9   8   4       19.37       17.73      5.68 o
  10   8   4       23.89       13.72      5.76 o
 -13   9   4        9.70        4.94      8.77 o
 -12   9   4      120.88      100.97     11.35 o
 -11   9   4        3.05        3.70      5.29 o
 -10   9   4        3.89        3.30      3.38 o
  -9   9   4       51.27       41.73      3.81 o
  -8   9   4       18.12       14.96      3.20 o
  -7   9   4     1105.32     1220.55     41.18 o
  -6   9   4      174.90      184.20      5.41 o
  -5   9   4      439.96      461.32      6.25 o
  -4   9   4       78.97       89.91      3.35 o
  -3   9   4     1046.18     1141.75     22.99 o
  -2   9   4      263.71      283.26      7.30 o
  -1   9   4       45.40       56.92      3.34 o
   0   9   4       82.55       81.24      3.05 o
   1   9   4       36.04       43.23      2.83 o
   2   9   4       35.36       33.19      2.77 o
   3   9   4       32.97       33.98      3.29 o
   4   9   4      283.75      337.87      6.12 o
   5   9   4        6.92       13.81      4.00 o
   6   9   4       13.52       17.09      4.50 o
   7   9   4       52.68       53.98      8.18 o
   8   9   4       32.34       22.36      5.79 o
   9   9   4       20.85       23.51      5.73 o
  10   9   4       15.40       15.41      5.80 o
 -13  10   4        1.64       -0.04      8.75 o
 -12  10   4        1.37        2.89      8.50 o
 -11  10   4       10.85        7.76      5.67 o
 -10  10   4       18.20       11.13      4.67 o
  -9  10   4        0.06        1.73      4.04 o
  -8  10   4        4.03        4.41      3.63 o
  -7  10   4       46.12       43.33      4.33 o
  -6  10   4      117.25      105.77      6.33 o
  -5  10   4        9.09       11.45      3.29 o
  -4  10   4       27.37       25.59      3.30 o
  -3  10   4       10.13       11.36      4.35 o
  -2  10   4        0.12       -0.02      4.78 o
  -1  10   4       44.70       40.84      3.75 o
   0  10   4       77.04       70.24      3.94 o
   1  10   4      103.86      111.70      3.74 o
   2  10   4        0.31        2.12      2.73 o
   3  10   4       17.55       18.40      3.52 o
   4  10   4        6.30       10.40      5.23 o
   5  10   4        5.57        1.04      7.84 o
   6  10   4        5.39        4.02      8.20 o
   7  10   4       78.92       75.92      7.95 o
   8  10   4        3.33        2.76      7.09 o
   9  10   4       17.19       17.14      7.31 o
 -12  11   4        0.00       -0.05      9.63 o
 -11  11   4       51.18       30.39      7.58 o
 -10  11   4       48.16       38.55      6.43 o
  -9  11   4      103.77      103.44      8.60 o
  -8  11   4        9.14       10.34      4.49 o
  -7  11   4       25.86       36.41      5.27 o
  -6  11   4       37.93       35.62      5.10 o
  -5  11   4       72.65       62.61      3.63 o
  -4  11   4       40.05       48.46      3.46 o
  -3  11   4       35.44       35.35      4.95 o
  -2  11   4       24.24       22.33      4.92 o
  -1  11   4        9.64        8.56      5.05 o
   0  11   4        7.49       10.79      4.50 o
   1  11   4        2.70       -0.02      4.44 o
   2  11   4        4.58        3.51      3.72 o
   3  11   4       24.96       32.53      5.48 o
   4  11   4       48.82       47.54      8.89 o
   5  11   4        0.46       -0.04      8.05 o
   6  11   4       38.64       43.56      8.79 o
   7  11   4       10.90       16.40      7.23 o
   8  11   4        1.20        4.60      7.08 o
 -11  12   4       51.20       56.55     13.76 o
 -10  12   4        9.18        4.25      4.86 o
  -9  12   4        0.80       -0.02      4.60 o
  -8  12   4        8.41        6.31      4.81 o
  -7  12   4      191.53      206.05      8.49 o
  -6  12   4      203.12      228.14      8.00 o
  -5  12   4       88.32       90.09      5.07 o
  -4  12   4       45.37       49.55      6.50 o
  -3  12   4        0.34        1.90      4.68 o
  -2  12   4        8.59        8.72      4.99 o
  -1  12   4      191.43      194.52      6.94 o
   0  12   4      260.62      267.51     11.66 o
   1  12   4      142.65      150.74      8.43 o
   2  12   4      160.12      165.94     11.56 o
   3  12   4       28.72       26.74      8.53 o
   4  12   4       17.24        8.84      8.54 o
   5  12   4        7.91        8.84      8.06 o
   6  12   4        2.21        1.35      8.31 o
   7  12   4        7.60        8.84      8.88 o
 -10  13   4       25.90       21.97      5.55 o
  -9  13   4        4.50        2.23      5.03 o
  -8  13   4        7.34        8.60      5.10 o
  -7  13   4      151.50      129.27      8.55 o
  -6  13   4       58.12       67.71      5.73 o
  -5  13   4       18.92       14.62      5.70 o
  -4  13   4       44.54       53.46      7.31 o
  -3  13   4       33.78       35.87      4.57 o
  -2  13   4        7.16        8.31      4.99 o
  -1  13   4        0.64        5.85      5.40 o
   0  13   4        3.15        2.13      4.51 o
   1  13   4        7.59        4.45      4.61 o
   2  13   4       67.97       58.87      7.72 o
   3  13   4        1.00       -0.06     12.68 o
   4  13   4        1.12       -0.04      8.28 o
   5  13   4        9.73       14.02      8.52 o
   6  13   4       16.03       16.17      8.79 o
  -9  14   4       89.11       60.11      8.77 o
  -8  14   4        0.55        2.26      5.18 o
  -7  14   4        0.11        4.10      5.10 o
  -6  14   4        4.67        7.56      5.84 o
  -5  14   4       75.37       78.81     10.61 o
  -4  14   4       15.32       15.13      6.06 o
  -3  14   4       35.43       44.52      7.15 o
  -2  14   4      113.40      113.95      8.71 o
  -1  14   4        2.87        6.49      5.70 o
   0  14   4      151.66      147.44      7.36 o
   1  14   4       91.07       87.70      7.18 o
   2  14   4       71.74       58.92      8.19 o
   3  14   4       11.48       14.88      8.57 o
   4  14   4       23.80       27.24      9.01 o
   5  14   4       25.61       23.77      9.27 o
  -7  15   4       21.04       30.84      6.32 o
  -6  15   4       20.42       23.17      6.13 o
  -5  15   4       11.38       16.42      6.05 o
  -4  15   4       16.27       38.85      7.23 o
  -3  15   4       67.72       89.34      7.52 o
  -2  15   4      189.33      207.08     14.55 o
  -1  15   4       48.01       48.02      8.51 o
   0  15   4       42.75       32.90      6.61 o
   1  15   4        2.44       -0.03      6.47 o
   2  15   4        0.10        2.36      6.24 o
   3  15   4       34.13       48.57      9.49 o
  -4  16   4        7.64       10.17      6.39 o
  -3  16   4       49.21       44.75      7.00 o
  -2  16   4        9.23        9.76      8.32 o
  -1  16   4        0.03        2.69      8.45 o
   0  16   4       11.58       13.53      8.96 o
   1  16   4       50.85       34.92      7.63 o
 -15   1   5       44.74       41.44      9.22 o
 -14   1   5       13.30       -0.09     18.93 o
 -13   1   5        6.96       10.92      8.45 o
 -12   1   5      455.09      542.29     13.61 o
 -11   1   5       25.29       11.21      7.95 o
 -10   1   5       19.16       26.22      6.20 o
  -9   1   5      122.20       69.76     16.79 o
  -8   1   5      309.57      275.98     30.16 o
  -7   1   5       26.93       30.49      3.05 o
  -6   1   5      181.03      195.55      4.83 o
  -5   1   5      264.74      264.65      4.28 o
  -4   1   5      530.12      531.76      5.90 o
  -3   1   5      227.39      229.98      4.85 o
  -2   1   5        9.17        8.65      1.88 o
  -1   1   5      933.52      901.81     22.30 o
   0   1   5        0.04        0.26      2.79 o
   1   1   5      150.07      146.10      3.67 o
   2   1   5      518.72      504.23      7.18 o
   3   1   5      118.54      122.61      4.46 o
   4   1   5       31.95       36.63      4.86 o
   5   1   5      137.28      139.47      6.37 o
   6   1   5      168.28      171.92      9.55 o
   7   1   5        4.64       -0.03      5.24 o
   8   1   5       19.38       22.50      5.16 o
   9   1   5        4.77        5.95      5.08 o
  10   1   5       80.10       73.45      9.31 o
 -15   2   5        0.47       -0.10     19.30 o
 -14   2   5       10.42       10.60      8.37 o
 -13   2   5       12.38       10.26      8.49 o
 -12   2   5       87.03       92.38      4.85 o
 -11   2   5        9.82        6.72      2.05 o
 -10   2   5      429.26      468.04     18.33 o
  -9   2   5      297.71      209.62     28.51 o
  -8   2   5      300.74      291.53      8.38 o
  -7   2   5       39.50       43.07      5.05 o
  -6   2   5       96.56       93.63      4.07 o
  -5   2   5      348.24      357.01      9.84 o
  -4   2   5       73.79       59.94      3.85 o
  -3   2   5       34.56       35.04      1.79 o
  -2   2   5      433.35      450.71      8.98 o
  -1   2   5      210.32      205.12      6.68 o
   0   2   5       40.14       38.85      2.16 o
   1   2   5       26.28       19.81      2.80 o
   2   2   5       29.12       34.97      3.08 o
   3   2   5       31.17       31.35      4.46 o
   4   2   5      221.49      249.47      6.06 o
   5   2   5        1.68       -0.02      4.95 o
   6   2   5      125.60      118.47      9.40 o
   7   2   5        1.60        7.00      5.12 o
   8   2   5       25.92       26.68      5.65 o
   9   2   5       33.26       24.25      5.72 o
  10   2   5        2.84        4.55      4.90 o
 -15   3   5        5.75        6.54      6.61 o
 -14   3   5        0.85       -0.05      9.20 o
 -13   3   5        2.06        4.29      6.22 o
 -12   3   5        1.43       -0.02      4.48 o
 -11   3   5        1.25        1.98      2.92 o
 -10   3   5       15.23       12.77      3.22 o
  -9   3   5       63.39       58.30      3.33 o
  -8   3   5        0.04        1.33      2.22 o
  -7   3   5      147.37      153.27      4.25 o
  -6   3   5       24.18       19.19      2.55 o
  -5   3   5      585.25      615.01      8.75 o
  -4   3   5        6.79        8.31      1.76 o
  -3   3   5        7.78        8.59      1.81 o
  -2   3   5      213.50      197.55      2.69 o
  -1   3   5       21.99       21.13      1.84 o
   0   3   5      178.27      175.96      2.87 o
   1   3   5       33.99       25.28      2.26 o
   2   3   5      271.09      260.11      5.85 o
   3   3   5       22.67       23.93      4.54 o
   4   3   5       21.03       29.19      4.96 o
   5   3   5       56.23       54.94      5.28 o
   6   3   5       97.88      104.06      8.00 o
   7   3   5       43.52       45.74      6.39 o
   8   3   5        4.54        7.82      5.32 o
   9   3   5       69.27       65.23      9.94 o
  10   3   5        0.53       -0.03      5.29 o
 -15   4   5       17.35       22.54      6.79 o
 -14   4   5       92.41       76.87      7.78 o
 -13   4   5        4.38        7.46      4.83 o
 -12   4   5        3.69        5.89      4.64 o
 -11   4   5       10.67       17.20      4.12 o
 -10   4   5      412.46      498.19     19.17 o
  -9   4   5        0.03       -0.01      2.42 o
  -8   4   5      243.85      261.50      8.35 o
  -7   4   5      675.44      745.75     16.83 o
  -6   4   5      366.80      393.34     11.10 o
  -5   4   5       29.07       32.66      2.76 o
  -4   4   5       65.70       62.35      2.25 o
  -3   4   5      461.14      479.97      6.01 o
  -2   4   5       22.70       21.24      1.99 o
  -1   4   5      436.82      425.20      7.68 o
   0   4   5      648.39      671.02     15.13 o
   1   4   5        0.28       -0.01      1.64 o
   2   4   5       49.59       55.29      2.42 o
   3   4   5      242.60      273.54      7.35 o
   4   4   5      727.49      844.27     10.94 o
   5   4   5        0.15       -0.02      4.89 o
   6   4   5       21.95       27.67      5.15 o
   7   4   5       13.63       21.35      5.31 o
   8   4   5       44.24       44.34      6.91 o
   9   4   5        3.94        4.61      5.37 o
  10   4   5        8.80        5.55      5.38 o
 -14   5   5        0.71       -0.03      6.10 o
 -13   5   5       15.64       16.17      5.03 o
 -12   5   5       19.47       23.98      6.00 o
 -11   5   5       13.69       16.39      4.23 o
 -10   5   5        0.20       -0.01      2.46 o
  -9   5   5       11.24        8.13      2.48 o
  -8   5   5      118.03      115.56      4.01 o
  -7   5   5      117.28      114.52      6.65 o
  -6   5   5      132.87      136.35      4.98 o
  -5   5   5        0.01        0.25      1.57 o
  -4   5   5        1.10        2.65      1.86 o
  -3   5   5       10.36        8.93      2.29 o
  -2   5   5       10.93       10.42      2.26 o
  -1   5   5       31.15       22.76      2.62 o
   0   5   5      149.58      151.24      3.73 o
   1   5   5       25.39       24.05      2.26 o
   2   5   5       20.59       22.04      2.08 o
   3   5   5      450.52      483.83      8.71 o
   4   5   5        0.03       -0.01      1.55 o
   5   5   5        0.07       -0.01      1.41 o
   6   5   5        7.52        5.01      4.98 o
   7   5   5      107.51      100.63      6.22 o
   8   5   5        6.22        3.92      5.39 o
   9   5   5        6.74       -0.03      5.38 o
 -14   6   5       23.79       22.41      6.49 o
 -13   6   5        0.82       -0.03      6.01 o
 -12   6   5        7.10       18.42      6.07 o
 -11   6   5       29.45       37.09      5.56 o
 -10   6   5       13.18        7.10      2.91 o
  -9   6   5       98.99       99.00      5.70 o
  -8   6   5        0.14       -0.01      2.65 o
  -7   6   5       68.95       72.53      4.35 o
  -6   6   5      130.69      126.06      5.56 o
  -5   6   5        1.65        2.88      1.76 o
  -4   6   5        0.76        1.15      2.26 o
  -3   6   5       86.78       82.58      2.87 o
  -2   6   5      464.43      492.50      8.92 o
  -1   6   5        0.43        1.87      2.68 o
   0   6   5       56.56       58.49      2.64 o
   1   6   5      321.14      340.22      7.32 o
   2   6   5        7.19       10.31      2.68 o
   3   6   5        0.43       -0.01      2.45 o
   4   6   5        4.40        3.52      2.29 o
   5   6   5      131.62      134.90      5.96 o
   6   6   5       66.34       60.54      5.67 o
   7   6   5        4.36        5.02      5.31 o
   8   6   5       14.05       19.48      5.53 o
   9   6   5       49.03       38.29      5.99 o
 -14   7   5        4.38        6.76      8.71 o
 -13   7   5       52.84       55.57      8.35 o
 -12   7   5      117.17      122.72     10.26 o
 -11   7   5      184.44      239.84      7.22 o
 -10   7   5      158.39      169.26     13.12 o
  -9   7   5      147.56       98.82     17.53 o
  -8   7   5       21.39       17.04      2.59 o
  -7   7   5      168.21      169.91      7.60 o
  -6   7   5      295.43      308.95      4.77 o
  -5   7   5      822.37      924.16     28.65 o
  -4   7   5      460.78      496.91      8.35 o
  -3   7   5      152.38      151.58      4.45 o
  -2   7   5        0.05        1.06      2.71 o
  -1   7   5      135.76      137.67      4.77 o
   0   7   5      134.95      156.14      4.26 o
   1   7   5      337.51      379.94      9.35 o
   2   7   5      460.55      545.92     11.13 o
   3   7   5      117.20      136.42      4.72 o
   4   7   5        0.17       -0.02      3.42 o
   5   7   5       57.40       53.44      7.53 o
   6   7   5       72.63       81.77      5.85 o
   7   7   5       87.39       84.00     10.31 o
   8   7   5       63.44       57.32      7.91 o
   9   7   5       16.90        9.69      5.62 o
 -13   8   5       91.52       91.26     12.01 o
 -12   8   5        0.00       -0.03      6.02 o
 -11   8   5       20.15       31.68      6.02 o
 -10   8   5        1.19        3.84      3.99 o
  -9   8   5      179.20      171.77     15.36 o
  -8   8   5      297.07      303.43     13.76 o
  -7   8   5        0.05        0.10      2.74 o
  -6   8   5       76.99       67.53      3.62 o
  -5   8   5        8.24        9.68      3.47 o
  -4   8   5       45.94       42.05      3.81 o
  -3   8   5       59.67       57.70      3.56 o
  -2   8   5      226.53      245.20      5.93 o
  -1   8   5       35.36       35.78      3.81 o
   0   8   5       12.53       13.41      2.95 o
   1   8   5      227.25      266.35      8.56 o
   2   8   5      185.08      222.69      9.86 o
   3   8   5       98.92      123.83      6.12 o
   4   8   5       27.37       25.44      5.81 o
   5   8   5       19.26       21.91      5.09 o
   6   8   5       32.16       27.70      5.42 o
   7   8   5       10.08       12.14      5.44 o
   8   8   5       16.31       18.22      5.59 o
 -12   9   5       37.46       25.37     10.75 o
 -11   9   5       22.75       25.81      6.05 o
 -10   9   5        5.71        7.72      4.20 o
  -9   9   5       11.23       12.49      3.38 o
  -8   9   5       41.58       51.59      4.26 o
  -7   9   5        2.43        3.83      3.76 o
  -6   9   5        0.31       -0.02      3.87 o
  -5   9   5       47.22       50.24      3.75 o
  -4   9   5        0.54       -0.02      4.17 o
  -3   9   5       19.87       22.16      3.33 o
  -2   9   5        6.61        8.18      3.63 o
  -1   9   5       27.66       33.27      3.76 o
   0   9   5      140.48      161.17      5.15 o
   1   9   5       82.35       93.26      5.07 o
   2   9   5       16.72       23.75      4.37 o
   3   9   5        0.58       -0.02      4.19 o
   4   9   5        1.26       -0.03      5.95 o
   5   9   5       24.22       21.34      6.08 o
   6   9   5        0.56       -0.03      6.20 o
   7   9   5       12.02        6.03      5.42 o
   8   9   5        0.23        2.73      5.84 o
 -12  10   5        3.03        0.70      8.59 o
 -11  10   5       11.72       12.81      6.30 o
 -10  10   5       12.75       12.76      4.59 o
  -9  10   5        4.95       10.74      5.05 o
  -8  10   5        9.49        8.30      4.08 o
  -7  10   5       96.03      106.46      6.40 o
  -6  10   5       50.34       64.28      5.22 o
  -5  10   5       31.55       38.84      3.93 o
  -4  10   5       77.82       77.41      4.90 o
  -3  10   5       12.13       11.67      4.39 o
  -2  10   5       43.70       49.36      6.06 o
  -1  10   5      172.92      179.08      6.08 o
   0  10   5      116.67      119.14      5.22 o
   1  10   5       58.74       58.36      4.35 o
   2  10   5        0.04       -0.03      6.71 o
   3  10   5      176.07      191.77      8.88 o
   4  10   5      268.86      253.63     11.89 o
   5  10   5      131.04      126.29      8.59 o
   6  10   5        6.67        5.91      6.19 o
   7  10   5        0.49       -0.03      6.31 o
 -11  11   5       34.67       33.88      6.86 o
 -10  11   5        2.62        5.45      5.22 o
  -9  11   5       15.43       14.45      5.59 o
  -8  11   5      179.42      180.56      7.23 o
  -7  11   5        0.77        1.39      4.46 o
  -6  11   5      106.85      126.15      8.25 o
  -5  11   5      127.88      144.86      7.18 o
  -4  11   5      155.25      188.74      8.10 o
  -3  11   5       32.89       37.69      5.48 o
  -2  11   5       12.06       11.27      4.60 o
  -1  11   5       19.81       18.04      4.71 o
   0  11   5        7.95        5.25      4.69 o
   1  11   5        1.59        4.27      4.79 o
   2  11   5      239.38      257.92     13.63 o
   3  11   5      449.84      529.38     26.70 o
   4  11   5        4.62       -0.03      6.61 o
   5  11   5       10.82        1.45      6.35 o
   6  11   5        8.70        4.15      6.29 o
 -10  12   5       19.75       17.95      5.83 o
  -9  12   5       15.85       14.98      5.76 o
  -8  12   5        3.44        8.29      5.93 o
  -7  12   5       80.44       88.08      5.58 o
  -6  12   5       24.09       29.10      5.93 o
  -5  12   5        0.09        1.11      3.93 o
  -4  12   5       31.58       29.48      4.49 o
  -3  12   5        0.97        0.29      5.13 o
  -2  12   5       13.68       18.59      4.65 o
  -1  12   5        6.80       10.19      4.60 o
   0  12   5       34.45       33.50      5.01 o
   1  12   5        9.07        1.12      4.94 o
   2  12   5       57.96       62.59      9.18 o
   3  12   5        4.01        3.16      7.30 o
   4  12   5       80.76       91.72     13.13 o
   5  12   5        6.63       13.65      6.28 o
  -8  13   5       32.67       35.65      6.72 o
  -7  13   5      193.90      198.78     10.67 o
  -6  13   5       38.60       42.62      7.24 o
  -5  13   5        0.01        3.52      6.30 o
  -4  13   5       49.94       58.04      4.89 o
  -3  13   5       17.54       21.59      5.42 o
  -2  13   5        0.55       -0.02      4.71 o
  -1  13   5       18.59       17.89      4.82 o
   0  13   5       38.46       33.26      5.71 o
   1  13   5        0.02       -0.03      5.03 o
   2  13   5        2.71       -0.03      6.44 o
   3  13   5        9.79        0.69      7.01 o
   4  13   5       28.50       29.85      7.39 o
  -7  14   5        0.96       -0.03      6.53 o
  -6  14   5       26.24       37.71      6.34 o
  -5  14   5        0.03        1.51      6.67 o
  -4  14   5        0.01       -0.03      6.78 o
  -3  14   5       25.88       37.75      6.39 o
  -2  14   5       15.72       13.92      4.97 o
  -1  14   5       34.91       34.17      6.64 o
   0  14   5       65.85       55.85      5.83 o
   1  14   5        0.37       -0.03      6.38 o
   2  14   5       31.31       30.10      6.96 o
 -14   0   6        5.40        0.57      8.25 o
 -13   0   6       58.41       72.77      9.53 o
 -12   0   6        1.40       -0.07     14.12 o
 -11   0   6      135.93      150.64     26.38 o
 -10   0   6       41.63       21.44      7.27 o
  -9   0   6       91.93      118.02      8.48 o
  -8   0   6       12.80        3.33      4.66 o
  -7   0   6      725.63      866.91     40.01 o
  -6   0   6        2.88        4.37      5.47 o
  -5   0   6       56.79       47.20      6.20 o
  -4   0   6      566.83      594.45      9.63 o
  -3   0   6      486.41      464.02     11.28 o
  -2   0   6      463.35      453.77     25.88 o
  -1   0   6       29.56       18.71      5.84 o
   0   0   6      297.44      291.67     10.17 o
   1   0   6        4.21        4.24      4.38 o
   2   0   6       70.16       77.80      6.55 o
   3   0   6       83.81       72.58      6.81 o
   4   0   6       21.70       22.96      7.59 o
   5   0   6       58.69       62.00      8.50 o
   6   0   6        9.68        6.95      8.60 o
   7   0   6       74.04       61.52     11.26 o
   8   0   6       58.01       69.25     36.17 o
 -14   1   6        7.63        3.67      6.66 o
 -13   1   6       34.40       29.22      7.09 o
 -12   1   6       49.92       46.87      6.12 o
 -11   1   6        0.76        3.81      5.40 o
 -10   1   6        0.65        2.81      2.14 o
  -9   1   6       83.63       88.55     13.66 o
  -8   1   6        2.88        0.65      3.26 o
  -7   1   6        8.60       13.78      3.92 o
  -6   1   6      425.92      439.99     22.14 o
  -5   1   6       44.30       46.52      4.18 o
  -4   1   6        4.25        4.49      2.61 o
  -3   1   6       30.05       21.94      2.31 o
  -2   1   6      350.91      326.13     12.66 o
  -1   1   6       16.18       11.06      1.59 o
   0   1   6       11.32       14.85      3.26 o
   1   1   6        6.52        6.16      3.19 o
   2   1   6        8.79        4.00      4.98 o
   3   1   6        8.94        7.34      5.21 o
   4   1   6       19.35       26.13      5.41 o
   5   1   6       27.45       35.96      5.88 o
   6   1   6       70.74       59.93      6.11 o
   7   1   6      220.63      220.66     11.30 o
   8   1   6        5.09       12.88      6.53 o
 -14   2   6       11.59        7.00      7.11 o
 -13   2   6       19.40       18.70      7.04 o
 -12   2   6       27.90       33.15      6.87 o
 -11   2   6       99.05      109.02     11.39 o
 -10   2   6        1.64        0.19      2.39 o
  -9   2   6       38.97       33.60      6.13 o
  -8   2   6       41.20       34.08      4.44 o
  -7   2   6      284.51      301.36     14.34 o
  -6   2   6       24.65       18.99      2.27 o
  -5   2   6      136.74      149.88      6.41 o
  -4   2   6      550.43      555.03     13.35 o
  -3   2   6      112.95      111.37      6.10 o
  -2   2   6        8.65        7.30      2.31 o
  -1   2   6        5.99        1.21      2.19 o
   0   2   6      140.90      124.27      4.07 o
   1   2   6        7.96        8.46      4.05 o
   2   2   6       78.31       88.23      5.86 o
   3   2   6       90.90       92.23      5.47 o
   4   2   6       82.35       76.50      5.55 o
   5   2   6        2.81        4.77      5.09 o
   6   2   6        2.62        0.26      5.47 o
   7   2   6       25.49       21.47      6.17 o
   8   2   6       41.34       38.95      5.64 o
 -14   3   6       66.78       64.73     13.28 o
 -13   3   6       90.53       81.78     10.88 o
 -12   3   6        1.85        1.42      6.46 o
 -11   3   6        0.96       -0.03      6.21 o
 -10   3   6        9.49        5.70      2.90 o
  -9   3   6       48.95       56.72      5.93 o
  -8   3   6       19.46       22.69      3.89 o
  -7   3   6      114.81      123.02      9.28 o
  -6   3   6      372.01      385.01     10.18 o
  -5   3   6       25.06       32.19      2.83 o
  -4   3   6       80.50       70.73      5.25 o
  -3   3   6      393.22      397.42     14.08 o
  -2   3   6      183.32      164.97      6.46 o
  -1   3   6      208.17      209.62      6.61 o
   0   3   6        0.50       -0.01      1.23 o
   1   3   6        0.38       -0.02      3.77 o
   2   3   6       64.44       65.63      5.17 o
   3   3   6        3.52       -0.02      4.76 o
   4   3   6       21.36       21.67      5.14 o
   5   3   6       13.72       13.76      5.17 o
   6   3   6       42.39       44.19      5.84 o
   7   3   6       28.23       28.54      5.93 o
   8   3   6        8.74        3.37      5.82 o
 -13   4   6       49.05       40.70      7.31 o
 -12   4   6       24.58       23.83      7.83 o
 -11   4   6        6.23        3.65      6.17 o
 -10   4   6      272.06      343.28     13.92 o
  -9   4   6       27.41       21.85      4.16 o
  -8   4   6        0.18       -0.01      2.43 o
  -7   4   6      115.25      120.32      3.82 o
  -6   4   6      290.56      316.59      5.16 o
  -5   4   6       23.82       19.74      3.29 o
  -4   4   6      474.59      459.74     17.34 o
  -3   4   6      644.34      638.44     17.38 o
  -2   4   6        2.42        4.15      2.37 o
  -1   4   6       39.76       34.72      2.25 o
   0   4   6        0.10        1.55      1.90 o
   1   4   6      131.92      117.64      8.03 o
   2   4   6       45.10       44.01      4.99 o
   3   4   6        4.68        2.68      4.87 o
   4   4   6      163.57      183.82     12.08 o
   5   4   6        4.24        4.06      5.23 o
   6   4   6       55.07       54.57      6.42 o
   7   4   6        0.44       -0.03      5.53 o
   8   4   6       24.36       24.18      6.01 o
 -13   5   6        0.40       -0.03      6.63 o
 -12   5   6       23.78       34.08      6.74 o
 -11   5   6       18.78       26.25      6.25 o
 -10   5   6        3.35        6.69      4.24 o
  -9   5   6       33.13       35.91      4.42 o
  -8   5   6       35.08       27.77      3.04 o
  -7   5   6      106.91      120.75      5.88 o
  -6   5   6        0.27        1.93      3.31 o
  -5   5   6       33.73       23.24      4.26 o
  -4   5   6       41.92       45.99      2.78 o
  -3   5   6        2.36        3.79      2.60 o
  -2   5   6      214.99      205.09      6.21 o
  -1   5   6       16.99       14.74      2.38 o
   0   5   6       17.34       18.27      1.97 o
   1   5   6       28.24       25.93      2.28 o
   2   5   6        9.62        7.19      2.04 o
   3   5   6        2.20        2.09      4.81 o
   4   5   6        5.29        5.97      5.16 o
   5   5   6       41.73       45.81      6.11 o
   6   5   6        0.11       -0.03      5.37 o
   7   5   6       12.83       13.83      5.78 o
 -13   6   6        0.01       -0.03      6.30 o
 -12   6   6       11.88        6.13      6.96 o
 -11   6   6        8.11        5.26      6.21 o
 -10   6   6       12.61       15.70      4.38 o
  -9   6   6        0.10       -0.02      4.34 o
  -8   6   6        4.51        4.34      3.26 o
  -7   6   6       27.71       28.64      3.33 o
  -6   6   6      153.15      157.32      4.76 o
  -5   6   6        9.85        9.58      1.96 o
  -4   6   6        7.40        6.71      2.24 o
  -3   6   6       42.49       42.88      2.64 o
  -2   6   6        7.15        7.33      2.65 o
  -1   6   6       21.98       18.95      2.89 o
   0   6   6        2.34        3.13      2.86 o
   1   6   6       14.79       11.34      5.02 o
   2   6   6       22.83       25.31      5.40 o
   3   6   6        0.01       -0.02      4.80 o
   4   6   6        4.86        6.86      5.13 o
   5   6   6       12.75        9.47      5.36 o
   6   6   6        1.04        0.07      5.69 o
   7   6   6       20.37       21.29      6.01 o
 -12   7   6       53.98       57.44      7.39 o
 -11   7   6       10.06       13.28      6.23 o
 -10   7   6        0.21        4.00      7.51 o
  -9   7   6       17.89       16.71      5.15 o
  -8   7   6       79.43       96.20      6.32 o
  -7   7   6        2.03        1.13      4.14 o
  -6   7   6       10.57        9.87      2.68 o
  -5   7   6       34.84       35.85      2.94 o
  -4   7   6       28.66       29.81      2.71 o
  -3   7   6        9.82        6.36      2.75 o
  -2   7   6        5.56        7.72      3.03 o
  -1   7   6       25.83       36.08      3.80 o
   0   7   6       15.76       15.39      3.35 o
   1   7   6        8.16       10.21      5.05 o
   2   7   6        9.80       11.62      5.41 o
   3   7   6       51.26       54.03      7.27 o
   4   7   6        0.19        0.25      5.23 o
   5   7   6        0.01       -0.03      5.46 o
   6   7   6      190.89      199.24     31.94 o
 -11   8   6        6.01       15.51      8.21 o
 -10   8   6        8.04        3.48      7.76 o
  -9   8   6       16.60       14.27      5.51 o
  -8   8   6        2.20        2.15      4.68 o
  -7   8   6        1.75        3.13      4.48 o
  -6   8   6        0.02       -0.01      2.84 o
  -5   8   6       25.16       29.24      3.34 o
  -4   8   6        0.02       -0.02      3.45 o
  -3   8   6       93.80       89.89      5.09 o
  -2   8   6       82.27       81.30      4.92 o
  -1   8   6        0.84        1.66      3.52 o
   0   8   6        2.83        1.29      4.42 o
   1   8   6       16.10       13.04      5.29 o
   2   8   6       25.05       33.99      5.83 o
   3   8   6        2.71        6.51      5.86 o
   4   8   6       19.19       14.49      6.17 o
   5   8   6        2.65        2.28      6.33 o
   6   8   6        4.48        5.36      5.90 o
 -11   9   6        3.11        7.82      7.83 o
 -10   9   6        0.04       -0.04      7.73 o
  -9   9   6        0.81       -0.03      5.66 o
  -8   9   6      239.04      291.22     19.68 o
  -7   9   6      131.83      141.92      6.77 o
  -6   9   6       14.07       14.79      5.28 o
  -5   9   6       32.32       28.94      3.63 o
  -4   9   6      146.84      178.33      8.41 o
  -3   9   6      145.90      159.40      9.76 o
  -2   9   6       17.51       16.34      4.48 o
  -1   9   6      107.30      115.72      6.48 o
   0   9   6        7.07        0.24      4.67 o
   1   9   6        0.17        1.04      5.44 o
   2   9   6       65.08       74.07      6.51 o
   3   9   6       66.50       75.45      7.18 o
   4   9   6        4.18       -0.03      6.30 o
   5   9   6        0.08       -0.03      6.50 o
 -10  10   6        4.77        3.23      7.75 o
  -9  10   6       10.15       11.88      5.65 o
  -8  10   6        6.07        8.64      5.03 o
  -7  10   6       21.38       33.43      5.78 o
  -6  10   6       52.18       62.05      6.04 o
  -5  10   6        2.50        2.07      3.56 o
  -4  10   6        4.65        1.95      4.82 o
  -3  10   6        6.59        6.80      4.94 o
  -2  10   6       51.27       53.94      4.66 o
  -1  10   6        0.18        0.66      4.51 o
   0  10   6       27.28       26.61      4.90 o
   1  10   6        0.22       -0.02      4.83 o
   2  10   6        3.67        6.34      5.97 o
   3  10   6        3.88       -0.03      6.42 o
   4  10   6        2.14        0.91      6.30 o
  -9  11   6        0.67        1.55      5.86 o
  -8  11   6        9.23       13.18      5.80 o
  -7  11   6        4.21        1.67      5.82 o
  -6  11   6        0.46       -0.03      5.63 o
  -5  11   6        2.51        6.74      4.33 o
  -4  11   6       14.64       15.22      4.98 o
  -3  11   6        5.56        7.21      5.03 o
  -2  11   6        1.16       -0.03      5.03 o
  -1  11   6       66.49       63.96      7.07 o
   0  11   6        1.96       -0.02      4.81 o
   1  11   6        6.00        8.01      5.03 o
   2  11   6       25.37       26.79      6.38 o
   3  11   6        4.09        0.24      6.37 o
  -7  12   6       23.62       35.74      6.44 o
  -6  12   6       51.78       61.75      6.71 o
  -5  12   6        2.62        7.59      4.97 o
  -4  12   6       36.72       37.46      4.67 o
  -3  12   6       20.50       18.69      5.27 o
  -2  12   6       20.15       13.15      5.15 o
  -1  12   6        0.28       -0.03      5.18 o
   0  12   6        1.23        1.99      5.39 o
   1  12   6       78.56       86.33      8.18 o
  -4  13   6       37.81       23.41      6.91 o
  -3  13   6        5.36        4.15      5.13 o
  -2  13   6        0.35       -0.03      5.14 o
 -12   1   7        5.20        4.57      5.77 o
 -11   1   7       37.86       42.41      5.95 o
 -10   1   7       51.04       43.96      5.75 o
  -9   1   7        5.45        3.21      3.35 o
  -8   1   7        0.49       -0.02      3.31 o
  -7   1   7        0.05       -0.02      3.33 o
  -6   1   7        0.38        1.19      3.27 o
  -5   1   7        4.70        4.17      3.23 o
  -4   1   7       90.31      106.99      5.28 o
  -3   1   7       79.22       62.74      3.61 o
  -2   1   7      105.23       63.56     10.40 o
  -1   1   7        3.67        0.49      3.72 o
   0   1   7        0.38        7.17      4.68 o
   1   1   7       57.31       53.84      5.39 o
   2   1   7       16.36       14.79      5.13 o
   3   1   7        1.80        2.73      5.01 o
   4   1   7        0.06        2.24      5.67 o
   5   1   7       26.38       29.69      6.18 o
 -12   2   7        0.23       -0.03      5.71 o
 -11   2   7        9.12       10.46      5.58 o
 -10   2   7        1.18       -0.03      5.26 o
  -9   2   7       75.06       64.91     10.33 o
  -8   2   7       10.42        6.51      3.57 o
  -7   2   7       13.96       12.02      3.59 o
  -6   2   7       11.22       10.05      3.94 o
  -5   2   7       51.23       43.88      4.26 o
  -4   2   7       21.08       15.31      3.70 o
  -3   2   7       12.79        8.20      2.73 o
  -2   2   7      162.44      114.80     11.17 o
  -1   2   7      144.50      147.70      8.35 o
   0   2   7       72.27       58.32      6.17 o
   1   2   7        3.25        2.59      5.54 o
   2   2   7       20.72       21.87      5.92 o
   3   2   7        9.07        6.15      5.83 o
   4   2   7        0.07        3.39      5.64 o
   5   2   7        8.82       11.59      5.42 o
 -12   3   7        8.32        8.15      5.91 o
 -11   3   7        5.96        5.46      5.43 o
 -10   3   7        0.42        3.95      5.23 o
  -9   3   7        5.66        6.67      3.54 o
  -8   3   7       89.08       83.86      7.49 o
  -7   3   7       10.72       11.52      4.21 o
  -6   3   7      181.08      165.43      5.71 o
  -5   3   7        0.04        2.78      4.14 o
  -4   3   7        0.02       -0.02      3.33 o
  -3   3   7        6.79        3.79      2.99 o
  -2   3   7        1.11        0.95      2.76 o
  -1   3   7       69.69       68.51      6.82 o
   0   3   7        1.93       -0.03      5.61 o
   1   3   7       21.40       14.90      5.92 o
   2   3   7        2.21        5.81      5.78 o
   3   3   7       67.36       54.35      6.74 o
   4   3   7        3.61        1.33      5.92 o
   5   3   7        7.67        6.48      6.12 o
 -11   4   7       12.63       20.32      5.71 o
 -10   4   7        0.02        2.45      5.17 o
  -9   4   7        1.28        5.56      4.01 o
  -8   4   7      103.70      104.41      5.20 o
  -7   4   7        7.15        9.80      4.60 o
  -6   4   7        0.37        0.94      4.51 o
  -5   4   7       35.28       32.40      3.84 o
  -4   4   7        0.35       -0.02      3.30 o
  -3   4   7        0.56       -0.02      3.13 o
  -2   4   7       21.48       31.82      3.84 o
  -1   4   7       65.87       72.39      9.02 o
   0   4   7       14.80       10.33      6.41 o
   1   4   7      121.14      135.33      7.13 o
   2   4   7        9.20        7.65      5.26 o
   3   4   7       36.38       32.53      5.70 o
   4   4   7        0.51       -0.03      5.32 o
   5   4   7       28.17       24.48      5.90 o
 -11   5   7       23.24       21.96      5.73 o
 -10   5   7        7.62        5.02      5.49 o
  -9   5   7        0.65        6.95      4.18 o
  -8   5   7        0.48        3.24      4.60 o
  -7   5   7        1.75        3.48      4.57 o
  -6   5   7       28.71       21.89      4.70 o
  -5   5   7       48.88       59.75      4.32 o
  -4   5   7        9.87        9.75      3.55 o
  -3   5   7        1.67        5.90      3.31 o
  -2   5   7        1.64        1.39      3.93 o
  -1   5   7       50.17       42.35      6.55 o
   0   5   7        2.02        1.55      5.35 o
   1   5   7       14.46        9.26      5.63 o
   2   5   7       38.87       32.97      5.72 o
   3   5   7        6.97       -0.03      5.51 o
   4   5   7       26.81       18.40      5.78 o
 -10   6   7        7.53        7.04      6.45 o
  -9   6   7        3.00       -0.03      6.62 o
  -8   6   7       45.64       43.16      5.25 o
  -7   6   7       50.21       46.19      5.21 o
  -6   6   7       12.64       13.24      4.94 o
  -5   6   7       15.33       10.22      4.17 o
  -4   6   7       69.43       72.61      4.29 o
  -3   6   7       24.43       30.89      4.53 o
  -2   6   7        0.53        0.82      4.20 o
  -1   6   7        3.85        3.47      4.60 o
   0   6   7       77.45       72.49      6.17 o
   1   6   7        2.68        5.24      5.78 o
   2   6   7       27.11       26.40      6.37 o
   3   6   7       42.58       42.22      6.12 o
   4   6   7        9.04       13.89      5.69 o
 -10   7   7       61.52       45.30     12.20 o
  -9   7   7      161.09      142.17     10.97 o
  -8   7   7       16.98       12.29      5.34 o
  -7   7   7        0.30       -0.02      4.93 o
  -6   7   7       39.09       32.80      5.34 o
  -5   7   7      166.63      158.63      7.23 o
  -4   7   7      110.17      115.49      7.86 o
  -3   7   7       85.81       95.77      7.43 o
  -2   7   7       92.14       94.41      5.23 o
  -1   7   7        6.12        5.03      4.70 o
   0   7   7       36.50       29.88      5.92 o
   1   7   7       85.58       89.83     10.48 o
   2   7   7      121.44      122.76     10.26 o
   3   7   7       29.41       29.27      6.82 o
  -9   8   7       39.05       33.92      8.82 o
  -8   8   7       38.38       41.39      7.08 o
  -7   8   7       11.43       11.82      5.27 o
  -6   8   7       70.05       78.76      7.66 o
  -5   8   7        0.97       -0.02      4.72 o
  -4   8   7       40.92       42.67      4.38 o
  -3   8   7       69.47       80.89      8.16 o
  -2   8   7       26.40       33.51      4.76 o
  -1   8   7        2.37        3.46      5.50 o
   0   8   7       94.23      103.31     11.46 o
   1   8   7        0.00        0.40      6.03 o
   2   8   7       43.17       40.84      6.89 o
  -8   9   7        0.01        1.35      5.37 o
  -7   9   7       15.64       15.66      5.60 o
  -6   9   7        3.91       -0.03      5.39 o
  -5   9   7       10.61        9.26      4.63 o
  -4   9   7        0.15       -0.02      4.69 o
  -3   9   7       20.37       17.99      5.61 o
  -2   9   7        3.30        5.86      5.33 o
  -1   9   7        2.39        0.91      5.28 o
   0   9   7        1.91        3.03      6.64 o
   1   9   7       23.24       26.58      6.31 o
  -6  10   7        9.61        0.45      6.99 o
  -5  10   7        3.26       -0.03      6.25 o
  -4  10   7        8.72        5.56      5.38 o
  -3  10   7        1.76        0.53      5.28 o
  -2  10   7        0.08        0.26      5.56 o
  -1  10   7        0.01        0.98      5.30 o
  -9   0   8       15.92        8.17      7.47 o
  -8   0   8       28.20       25.63      8.45 o
  -7   0   8        1.31        3.72      5.06 o
  -6   0   8       26.51       18.48     12.82 o
  -5   0   8       12.27        2.50     10.02 o
  -4   0   8        0.00       -0.05     10.79 o
  -3   0   8      146.60       71.62     14.04 o
  -2   0   8        4.32       -0.06     11.70 o
  -1   0   8        7.11        8.02      8.05 o
   0   0   8        1.44        7.32      8.44 o
   1   0   8       90.20       63.65     18.46 o
  -9   1   8        9.22       12.14      5.23 o
  -8   1   8        1.84       -0.02      3.69 o
  -7   1   8       13.57        6.68      3.74 o
  -6   1   8        0.01       -0.03      5.01 o
  -5   1   8        9.21        9.13      6.10 o
  -4   1   8       72.69       27.69      8.29 o
  -3   1   8       10.21       11.34      8.04 o
  -2   1   8        7.06        4.51      6.78 o
  -1   1   8        4.40       -0.03      5.89 o
   0   1   8        2.11        1.32      5.98 o
   1   1   8        2.46        3.34      6.44 o
  -8   2   8        0.45        0.90      3.78 o
  -7   2   8        1.95        5.78      3.67 o
  -6   2   8        7.05        8.07      5.73 o
  -5   2   8       36.65       25.45      6.71 o
  -4   2   8        0.91        1.95      6.45 o
  -3   2   8        1.97        4.14      7.92 o
  -2   2   8        0.09       -0.03      6.70 o
  -1   2   8        4.01        1.49      6.69 o
   0   2   8       16.03       13.34      6.18 o
   1   2   8        3.23        9.65      6.20 o
  -8   3   8       63.11       62.83      7.39 o
  -7   3   8       26.45       13.92      4.28 o
  -6   3   8       14.24        0.50      7.30 o
  -5   3   8      109.13       84.33     23.88 o
  -4   3   8       15.56       19.90      8.60 o
  -3   3   8       98.05       74.54     10.14 o
  -2   3   8        0.48        1.15      8.38 o
  -1   3   8        1.65        2.06      8.43 o
   0   3   8        1.85       -0.03      6.52 o
  -7   4   8        0.04       -0.02      4.40 o
  -6   4   8        0.83       -0.04      7.18 o
  -5   4   8        6.97       -0.04      7.92 o
  -4   4   8      129.80      120.51     10.33 o
  -3   4   8       14.18       15.76      7.12 o
  -2   4   8        2.41        6.22     13.12 o
  -1   4   8       30.19       19.82      8.83 o
   0   4   8        4.93        4.56      6.65 o
  -7   5   8        0.58       -0.03      6.05 o
  -6   5   8        0.13        6.30      7.51 o
  -5   5   8        2.16       11.49      7.64 o
  -4   5   8        7.67        7.56      8.46 o
  -3   5   8        4.03       10.04      6.63 o
  -2   5   8        0.63        3.61      7.86 o
  -1   5   8       12.91        3.28      8.48 o
  -5   6   8       13.86       10.69      8.22 o
  -4   6   8        6.95        8.02      6.74 o
  -3   6   8        2.53       -0.03      6.66 o
 
